# Supplementary material for: Time-Resolved Transcriptome Analysis of Bacillus subtilis Responding to Valine, Glutamate, and Glutamine
Source: PLoS One. 2009 Sep 18;4(9):e7073. doi: 10.1371/journal.pone.0007073 (PMC2743287; doi:10.1371/journal.pone.0007073)
Supplement: Dataset S1 — Clusters and List of Genes That Significantly Changed upon AA Additions. Each worksheet contains amino acid-responsive gene clusters (three-fold changes). Columns in each worksheet indicate the following (from left to right): Heatmaps of clusters; Gene name; Log2 ratios (expression of samples of T = 5 min, 30 min, 2 h, 8 h, or 24 h versus reference sample of T = 0); Sig: sigma factor; Reg: transcriptional regulator; Description. (3.26 MB XLS) [file pone.0007073.s001.xls]

## Sheet: Val-responsive genes
The genelist of 673 Val-responsive genes and eight clusters
Cluster 1
Heatmap	Gene Name	T1=5 min	T2=30 min	T3=2 h	T4=8 h	sig	Reg	Description
	ctc	-1.59253	-2.85758	-3.00382	-3.02617	SigA/SigB		50S ribosomal protein L25/general stress protein C
	trpD	-4.93393	-2.80965	-1.84533	-2.17859	SigA	Rho/MtrB	anthranilate phosphoribosyltransferase
	trpF	-4.46629	-3.13554	-1.72457	-2.45981			N-(5'-phosphoribosyl)anthranilate isomerase
	trpB	-4.56867	-3.20875	-1.71618	-2.21557			tryptophan synthase subunit beta
	trpA	-4.69292	-3.96506		-1.42302			tryptophan synthase subunit alpha
	trpC	-4.99275	-2.90441	-1.86308	-2.65209			indole-3-glycerol-phosphate synthase
	bmrU	-1.91392	-4.46784	-4.19617	-3.0575	SigB/SigA	BmrR/Mta	multidrug resistance protein
	glnA	-1.40178			-2.15711	SigA	GlnR/TnrA	glutamine synthetase
	gspA	-0.620971	-3.38688	-3.01068	-2.34568	SigB		general stress protein
	rsbV	-1.41732	-3.58411	-2.65098	-2.7491	SigA/SigB		anti-anti-sigma factor (antagonist of RsbW)
	rsbW	-1.12295	-3.87847	-3.5681	-3.39062			serine-protein kinase RsbW
	sigB	-2.36102	-4.88298	-4.23839	-5.04988			RNA polymerase sigma factor SigB
	rsbX	-1.07495	-4.14642	-3.53552	-3.31853			serine phosphatase
	yvyD	-2.03394	-3.11155	-2.58678	-3.20911	SigB/SigH	Spo0A	hypothetical protein
	gsiB	-0.516797	-5.85367	-5.70998	-4.44728	SigB		general stress protein
	pgm	-1.60803	-3.7961	-1.54299				phosphoglyceromutase
	yoxB	-1.35844	-4.72463	-4.86013	-4.16895	SigB		hypothetical protein
	yoxC	-1.22103	-4.35875	-4.29968	-3.61448			hypothetical protein
	yoaA	-0.830552	-3.51906	-2.96847	-2.37751			hypothetical protein
	katE	0.11516	-3.37385	-3.16562	-2.51993	SigB		catalase 2
	ywiE	-1.16642	-3.35735	-2.89733	-1.73444			hypothetical protein
	csbC	0.0418527	-4.50159	-4.33805	-3.15259	SigB		sugar transporter
	yqgZ	-0.50216	-5.40013	-5.28984	-4.448	SigB		hypothetical protein
	csbB	0.50791	-2.28445	-3.02515	-3.68233	SigB/SigX		stress response protein;
	lctP	-0.260461	-3.69494	-4.29248	-4.80779	SigA	YdiH/AlsR/ResD/ArfM	L-lactate permease
	ldh	-0.625756	-3.88216	-3.22849	-6.41214			L-lactate dehydrogenase [EC:1.1.1.27]
	csbD	-0.495952	-4.10732	-4.11477	-3.3102	SigB		sigma-B-controlled gene
	ywsB	-0.209168	-4.46833	-3.91452	-3.4826			hypothetical protein
	dps	-1.42195	-4.33259	-4.05836	-4.25243	SigB		DNA-protecting protein
	ybyB	-1.77385	-3.71115	-3.34405	-2.29531			hypothetical protein
	yfhK	-0.684364	-5.40206	-5.23466	-3.89744	SigB/SigW		hypothetical protein
	yfkI	-0.473605	-3.55767	-3.22907				hypothetical protein
	yfkJ	-0.280666	-3.566	-3.32559	-2.68495			hypothetical protein
	yfkM	-0.642277	-3.34967	-3.02886	-2.28041		Fur	hypothetical protein
	yflA	-0.246898	-3.43993	-3.099	-2.33248	SigB		hypothetical protein
	yhdN	-0.831186	-4.14817	-3.969	-2.96024	SigB	YlpC	hypothetical protein
	nhaX	-1.53744	-5.03854	-4.97607	-4.00576	SigB		putative regulatory gene for NhaC
	yocB	-0.121276	-3.44346	-3.25949	-2.39473			hypothetical protein
	yvgO	0.425824	-3.87144	-3.78479	-3.08826	SigB		hypothetical protein
	ywzA	-1.56876	-3.21671	-3.15538	-2.26211			hypothetical protein
	yflT	-0.669728	-4.1283	-4.01006	-2.56016			hypothetical protein
	ykzA	-0.771802	-4.4932	-4.55602	-3.58471	SigB		hypothetical protein
Cluster 2
	Gene Name	5 min	30 min	2 h	8 h	Sig	Reg	Description
	rpsF	1.80993	2.40799	1.34066	0.468533		ComK	small subunit ribosomal protein S6
	dnaA	1.20434	1.98391	1.85457	0.927547	SigA	Spo0A/DnaA	chromosomal replication initiation protein
	dacA	2.20139	2.90597	1.82155	0.406856			D-alanyl-D-alanine carboxypeptidase
	yaaN	1.83221	2.61843	1.60389	-0.0494833			hypothetical protein
	rplK	1.77077	2.51887	1.8556	0.968727			50S ribosomal protein L11
	rplA	2.58944	3.17704	2.02323	0.601417			50S ribosomal protein L1
	ptsG	2.69908	2.21967	1.42168	-0.607909	SigA	GlcT	phosphotransferase system (PTS) glucose-specific enzyme IICBA component
	ykyA	1.73801	2.20246	1.89844	1.02855			hypothetical protein
	murE	1.82876	2.15527	2.13722	1.091	SigE/sigA	SpoIIID	UDP-N-acetylmuramoylalanyl-D-glutamate--2,6-diaminopimelate ligase
	ylxS	1.2691	2.13784	1.5873	1.10779	SigA		hypothetical protein
	hepS	1.37805	2.14313	2.42357	1.44402			heptaprenyl diphosphate synthase component I
	hepT	1.63841	2.60062	2.77714	1.42977			heptaprenyl diphosphate synthase component II
	bkdB	2.23259	2.4638	1.9742	-0.010954	SigL	BkdR/CodY/TnrA	branched-chain alpha-keto acid dehydrogenase subunit E2
	bkdAB	1.93493		1.72708	0.429502			branched-chain alpha-keto acid dehydrogenase E1 subunit (2-oxoisovalerate dehydrogenase beta subunit)
	bkdAA	1.76826	2.23157	1.93321	0.772101			branched-chain alpha-keto acid dehydrogenase E1 subunit (2-oxoisovalerate dehydrogenase alpha subunit)
	ptb	1.33565	2.12265	1.91593	0.507129			phosphate butyryltransferase
	lpdV	1.90715	2.72722	2.46478	0.597316			dihydrolipoamide dehydrogenase
	mreC	2.07287	2.6659	1.9657	1.14676			cell-shape determining protein
	yhgD	2.25455	1.54063	1.68948	0.628196			hypothetical protein
	scpA	1.19473	2.02989	1.87198	1.03837			segregation and condensation protein A
	dltC	2.02773	2.59385	1.58953	-0.574279	SigD/SigX	Spo0A	D-alanine--poly(phosphoribitol) ligase subunit 2
	purE	2.05303	2.11872	1.2234	0.257221	SigA	PurR	phosphoribosylaminoimidazole carboxylase catalytic subunit
	purK	2.73759	2.80343	1.9738	0.783645			phosphoribosylaminoimidazole carboxylase II
	purB	2.77143	2.64113	1.94333	0.658717			adenylosuccinate lyase
	purC	3.13439	3.02515	2.06377	0.856674			phosphoribosylaminoimidazole-succinocarboxamide synthase
	purS	2.45401	2.22425	1.34628	0.455014			phosphoribosylformylglycinamidine synthase subunit PurS
	purQ	2.56942	2.61485	1.48374	0.232371			phosphoribosylformylglycinamidine synthase subunit I
	rplL	2.22673	2.09157	1.35585	-0.435859			50S ribosomal protein L7/L12
	ybxB	2.62064	2.84205	1.36556	0.07671			hypothetical protein
	xylB	2.04552	1.6729	1.30851	0.908118			xylulose kinase
	atpF	2.04094	1.99279	1.49823	0.49567			ATP synthase (subunit B)
	feuA	1.46441	1.47968	2.08376	1.66831	SigA	Fur/YbbB	iron-binding protein
	pel	1.84158	1.79489	1.42412	1.20566		ComA/TnrA	pectate lyase
	cmk	1.40858	2.17707	2.03698	1.03027			cytidylate kinase
	yvcE	1.42922	2.30893	1.99293	1.21364			hypothetical protein
	fabG	1.08396	2.06772	2.50325	0.890166	SigA	YlpC	3-ketoacyl-(acyl-carrier-protein) reductase
	yxiD	2.44967	2.78376	2.24538	0.891323			hypothetical protein
	yxiF	1.75448	2.05175	1.93683	-0.459534			hypothetical protein
	ggaB	0.868618	2.5357	2.27943	0.522032	SigA		membrane-bound protein
	birA	1.71176	2.13071	2.09241	0.714296			transcriptional regulator and biotin acetyl-CoA-carboxylase synthetase
	rplJ	2.7739	2.69899	1.82885	-0.624181			50S ribosomal protein L10
	panD	1.55603	2.56326	1.74647	1.04589			aspartate alpha-decarboxylase
	ypmA	2.2812	2.7377	2.35672	0.891643			hypothetical protein
	ypmB	2.02768	2.48429	2.58403	1.64335			hypothetical protein
	aspB	1.66061	2.05006	2.21184	1.33044			aspartate aminotransferase
	dinG	1.27038	1.88624	1.82252	0.867523			bifunctional ATP-dependent DNA helicase/DNA polymerase III subunit epsilon
	bioB	1.44327	2.14746	2.05491	1.47032		BirA	biotin synthase
	bio	1.83941	1.91919	1.99199	1.5302			dithiobiotin synthetase
	bioI	1.59298	1.87218	1.42204	1.22857			cytochrome P450 enzyme
	bioW	1.93856	2.0362	1.78666	1.2567			6-carboxyhexanoate--CoA ligase
	rnc	1.26196	1.80975	1.91957	0.978967	SigA/SigK	GerE	ribonuclease III
	yhcG	1.30517	2.30178	2.12169	0.781		ComK	hypothetical protein;
	ypbR	1.32694	2.04514	2.08719	1.04007		Fur	hypothetical protein
	prmA	2.41811	3.01551	2.55802	0.953784			ribosomal protein L11 methyltransferase
	xseA	1.63242	1.97683	1.55672	0.542349			exodeoxyribonuclease VII large subunit
	plsX	1.36072	1.91935	2.55161	2.09836	sigA	YlpC	involved in fatty acid/phospholipid synthesis
	fabL	1.45851	1.95144	2.12341	0.847549	SigA/SigG	YfhP/RsfA/SpoVt	enoyl-(acyl carrier protein) reductase
	yuaB	1.81413	1.89546	1.53022	1.74958			hypothetical protein
	yvcA	2.17269	2.14542	1.15034	0.638292			hypothetical protein
	ywqD	1.59326	2.17687	1.83765	1.67267		Spo0A	hypothetical protein
	frr	2.27388	2.87629	2.43274	0.494102			ribosome recycling factor
	pyrH	1.92315	2.73351	2.38322	0.77308			uridylate kinase
	ybcP	2.54414	3.06845	1.37076	0.793878	SigA	AbrB/PhoP/Spo0A	hypothetical protein
	ybcS	2.90019	3.43644	1.95501	0.92396			hypothetical protein
	ybcT	2.68223	3.48954	1.85574	0.870794			hypothetical protein
	ybdA	1.92493	2.48107	1.48252	1.31358			hypothetical protein
	ybdB	1.80172	3.11139	1.15246	0.859643			hypothetical protein
	ybdD	1.87853	2.891	1.38383	0.999841			hypothetical protein
	ybdE	2.0005	2.82465	1.61136	1.26662			hypothetical protein
	pspA	1.50134	3.0522	2.65535	0.13256	SigW		phage shock protein A homolog
	ydjG	1.3996	2.81039	2.5888	-0.433354			hypothetical protein
	ydjH	1.76075	3.05894	2.81116	0.028786			hypothetical protein
	gatC	0.880552	1.7267	2.40174	1.27525			aspartyl/glutamyl-tRNA amidotransferase subunit C
	yfnI	1.7527	2.19012	1.55148	0.767434			hypothetical protein
	yhaQ	2.11907	2.27828	1.91914	0.57204			hypothetical protein
	yhjL	2.74731	2.15021	2.03894	2.75601			hypothetical protein
	yjcM	1.29713	2.49014	2.3383	0.311982			hypothetical protein
	ykaA	1.79266	2.25515	1.57388	0.160051		Spo0A	hypothetical protein
	yknX	2.02053	3.11761	2.84989	1.16856	SigW	AbrB	hypothetical protein
	yknY	1.5254	2.89558	2.52822	0.716798			hypothetical protein
	ykuJ	1.76303	2.26904	1.8126	0.684834	SigA	Spo0A/CcpA/CcpC	hypothetical protein
	ylbN	1.51873	2.2627	1.53223	0.538855			hypothetical protein
	dxr	1.70424	2.18042	1.86871	1.00125			1-deoxy-D-xylulose 5-phosphate reductoisomerase
	ymfM	1.73167	2.19047	2.03278	1.07956			hypothetical protein
	yoaC	2.0708	3.09442	0.948027	0.225205			hypothetical protein
	yoaD	1.86916	3.15149	1.03328	0.478019			hypothetical protein
	yobI	1.75056	2.29946	1.95522	0.151226			hypothetical protein
	yonS	1.70133	2.64504	1.66697	0.0534325			hypothetical protein
	ythP	1.60769	2.54148	1.61349	-0.0734393	SigW		hypothetical protein
	accD	1.73032	2.07159	1.67184	1.41395		Spo0A	acetyl-CoA carboxylase subunit beta
	yurN	1.85553	2.01872	1.84073	1.20212			hypothetical protein
	yurO	2.29186	2.51663	2.43313	1.65668			hypothetical protein
	yurP	1.98895	2.4331	2.5182	1.9487			hypothetical protein
	yusA	2.5681	3.78722	1.81909	0.735909			hypothetical protein
	yusB	2.50662	3.64684	1.5347	-0.607963			hypothetical protein
	yusC	2.04899	3.05338	1.52603	0.0284942			hypothetical protein
	yvaX	2.23771	3.51141	3.31255	1.93979		Rok/AbrB/Spo0A	hypothetical protein
	yxzC	1.7398	2.03321	1.82253	-0.173064			hypothetical protein
	rpsO	1.92606	2.25167	1.77798	1.48482			30S ribosomal protein S15
	tig	1.09265	2.14033	2.08404	1.09686			trigger factor
	tsf	1.67567	2.41031	2.31297	0.950351			elongation factor Ts
Cluster 3
	Gene Name	5 min	30 min	2 h	8 h	Sig	Reg	Description
	veg	-2.42261	-2.58192	-1.50205	0.353737	SigA	Spo0A	hypothetical protein
	spoVR	-1.22895	-1.21172	-1.67483	0.211448			involved in spore cortex synthesis (stage V sporulation)
	spoVD	-0.689271	-0.913522	-1.86749	0.673344	SigE	SpoIIID	penicillin-binding protein
	bpr	-0.484215	-0.535733	-1.03698	2.27455			bacillopeptidase F
	spoIVA	-0.681681	-1.24147	-2.47998	0.737896	SigE	SpoIIID	required for proper spore cortex formation and coat assembly (stage IV sporulation)
	aroF	-1.86179	-1.68974	-0.585003	0.56489			chorismate synthase
	aroB	-1.96004	-2.40772	-1.21699	-0.539184			3-dehydroquinate synthase
	aroH	-2.40993	-2.5994	-1.37776	-0.533351			chorismate mutase (isozymes 1 and 2)
	trpE	-3.62915	-1.63214	-1.08529	-1.3635	SigA	Rho/MtrB	anthranilate synthase component I
	tyrA	-2.01173	-1.11302	0.650054	0.0683599			prephenate dehydrogenase
	aroE	-2.32258	-2.10244	-0.594499	-0.474476			3-phosphoshikimate 1-carboxyvinyltransferase
	dacF	-0.0597806	-0.688308	-1.90666	0.282475	SigF/SigG/SigH	Spo0A/SpoVT	penicillin binding protein (putative D-alanyl-D-alanine carboxypeptidase)
	spoVID	-0.735964	-1.1747	-2.17333	0.00980817	SigE		required for assembly of the spore coat (stage VI sporulation)
	ysxE	-0.440459	-0.834507	-1.84298	0.0629653			hypothetical protein
	gerM	-0.983011	-1.14394	-1.95728	0.713642	SigE	SpoIIID	germination (cortex hydrolysis) and sporulation (stage II, multiple polar septa)
	acsA	-1.15403	-1.65499	-0.74209	-0.278963	SigA	CodY/CcpA	acetyl-CoA synthetase
	tyrS	-1.40473	-1.7188	-1.2884	0.0875973	SigA	TrnD-Tyr/TrnSL-Tyr1	tyrosyl-tRNA synthetase
	aroA	-2.46558	-2.1415	-0.998304	1.00156			bifunctional 3-deoxy-7-phosphoheptulonate synthase/chorismate mutase
	hom	-1.22924	-1.94337	-0.864327	-0.324858			homoserine dehydrogenase
	thrC	-0.889022	-1.78312		0.157416			threonine synthase
	thrB	-0.678752	-1.69986	-1.08117	-0.234981			homoserine kinase
	alsS	1.18363	-1.95559	-0.985024	0.934497	SigA	AlsR/CcpA/YdiH/ArfM	acetolactate synthase
	alsD	1.17657	-1.89226	-0.846851	1.56428			alpha-acetolactate decarboxylase
	cotA	-1.76366	-1.52334	-1.21691	-0.993818	SigK	GerE/SpoIIID	spore coat protein (outer)
	cotX	-1.50782	-1.75066	-1.28403		SigK	GerE/SpoIIID	spore coat protein (insoluble fraction)
	ywcI	-0.947496	-0.735961	-0.891755	1.73036			hypothetical protein
	ywdL	-1.40691	-1.69031	-2.00893	0.301678	SigE		hypothetical protein
	ilvB	-2.12853	-2.33977	0.0540844	-0.436459	SigA	CcpA/CodY/TnrA/TrnS-Leu2	acetolactate synthase catalytic subunit
	ilvH	-2.15819	-2.54135	-0.173685	-0.164684			acetolactate synthase 3 regulatory subunit
	ilvC	-2.20453	-2.55413	-0.302039	-0.305227			ketol-acid reductoisomerase
	leuB	-2.01626	-2.41685		-0.10559			3-isopropylmalate dehydrogenase
	leuA	-1.59395	-1.90103	0.517059	-0.195125			2-isopropylmalate synthase
	leuC	-2.40881	-3.11326	-0.1571	-0.489433			isopropylmalate isomerase large subunit
	leuD	-2.45593	-3.06097	-0.364004	-0.227546			3-isopropylmalate dehydratase (small subunit)
	ilvA	-1.71028	-1.44355	-0.0394922	0.755146		CodY	threonine dehydratase
	ypmP	-1.65441	-1.42697	-0.143646	0.963589			hypothetical protein
	ispA	-0.45301	-1.22794	-1.91768	0.618483	SigA	DegU/Hpr/Ipi	intracellular serine protease
	paiA	-1.38561	-1.85106	-0.085809	-0.559976			transcriptional regulator
	paiB	-1.45984	-2.1869	-0.173451	-0.362612			transcriptional regulator
	tenA	-2.14588	-1.25851	1.15221	1.01623		TenI	transcriptional regulator
	tenI	-2.19218	-1.39728	0.782324	0.862815			transcriptional regulator TenI
	goxB	-2.13538	-1.65331	0.557219	0.439781			glycine oxidase
	thiS	-2.14618	-1.66981	0.535921	0.41571			hydroxyethylthiazole phosphate biosynthesis (thiamine biosynthesis)
	thiG	-2.13428	-1.54696		0.658434			thiazole synthase
	thiF	-1.70075	-1.62384	0.280664	0.0799235			thiamine/molybdopterin biosynthesis ThiF/MoeB-like protein
	yjbV	-1.86699	-1.40982	0.13928	-0.0958836			phosphomethylpyrimidine kinase
	prkA	-0.803625	-0.661595	-1.65982	-0.11367	SigE		serine protein kinase
	dppB	-1.93784	-1.82995	-1.04313	-0.519203	SigA	CodY/AbrB	dipeptide ABC transporter (permease);
	dppC	-1.89773	-2.057	-1.46253	-0.212237			dipeptide ABC transporter (permease)
	dppD	-2.05898	-2.51002	-1.75312	-0.626394			dipeptide ABC transporter (ATP-binding protein)
	katA	-2.13328					PerR	vegetative catalase 1
	mrgA	-4.28799	-4.25928	-2.408	0.635145	SigA	PerR	metalloregulation DNA-binding stress protein
	eno	-1.02591	-2.68571	-0.916468	-0.732195			phosphopyruvate hydratase
	ywlB	-0.588414	-1.41562	-2.05427	0.661209			hypothetical protein;
	pgk	-0.612593	-2.50215	-0.536095	-0.694694	SigA	cggR	phosphoglycerate kinase
	glcU	-1.32483	-1.57995	-1.47698	-0.657172	SigG	SpoVT	glucose uptake
	racA	-1.02645	-0.909001	-0.701479	1.88792	SigH	Spo0A	polar chromosome segregation protein
	yxbC	-1.71401	-2.1553	-1.31812	-0.454429		AbrB/Spo0A	hypothetical protein
	ahpC	-2.24825	-1.66828	0.226347		SigA	PerR	alkyl hydroperoxide reductase
	spoIIIAH	-0.025666	-0.43166	-2.0378	0.910072	SigE	YlbO/SpoIIID	mutants block sporulation after engulfment (stage III sporulation
	ilvD	-1.93256	-1.92203	-0.485799	-0.442146		CodY	dihydroxy-acid dehydratase
	yhcN	-1.58813	-1.68789	-1.46824	-0.815961	SigF/SigG		hypothetical protein
	yplP	-2.08752	-1.99302	-0.639175	0.0372388			hypothetical protein
	yplQ	-1.97511	-2.31887	-1.1073	-0.118716			hypothetical protein
	amhX	-1.77042	-2.05686	-1.69417	-0.858061	SigA		amidohydrolase
	cotJB	-0.502909	-0.643955	-1.60979	0.217423	SigE	SpoIIID	polypeptide composition of the spore coat
	cotJC	-0.464709	-0.635543	-1.68233	0.169831			polypeptide composition of the spore coat
	ynfC	-1.42026	-2.83345	-1.44148	0.0215437			hypothetical protein
	spoIIQ	-0.201592	-0.796962	-2.84892	0.724222	SigF		required for completion of engulfment
	ureA	-1.65628	-1.82131	-1.12818	-0.462983	SigA/SigH	CodY/GlnR/PucR	urease subunit gamma
	ureB	-1.94044	-2.48031	-1.56058	-0.858133			urease (beta subunit)
	ureC	-1.35701	-1.87849	-1.50464	-0.788987			urease subunit alpha
	usd	-1.67652	-1.65762	-1.55438	-0.183389	SigE		required for translation of spoIIID
	yuiA	-2.06043	-2.58435	-1.36204	0.190736			hypothetical protein
	citS	-1.21863	-1.58139	-0.957744	-0.334223			two-component sensor histidine kinase
	gltD	-1.62569	-0.387229		0.0417434			glutamate synthase subunit beta
	nagA	-1.50933	-2.24128	-0.786651	-0.589063			N-acetylglucosamine-6-phosphate deacetylase
	nagB	-1.2374	-2.10827	-0.82794	-0.834851			N-acetylglucosamine-6-phosphate isomerase
	opuCA	-3.16485	-0.686574	0.688794	0.894128	SigA		glycine betaine/carnitine/choline ABC transporter (ATP-binding
	opuCB	-3.10988	-0.610625	0.612651	0.793349			glycine betaine/carnitine/choline ABC transporter (membrane protein)
	opuCC	-2.73003	-0.846118	0.568897	0.0546262			glycine betaine/carnitine/choline ABC transporter
	opuCD	-2.80461	-1.24875	0.0558488	0.689865			glycine betaine/carnitine/choline ABC transporter (membrane protein)
	ybfA	-1.80924	-1.68203	-1.16662	-0.437843			hypothetical protein
	ybfB	-2.7016	-2.91837	-2.47116	-0.828438			hypothetical protein
	nagP	-1.02325	-1.63258	-0.938	-0.963397			phosphotransferase system (PTS) N-acetylglucosamine-specific enzyme
	yhaA	-1.74141	-1.89692	-0.73825	0.250862			hypothetical protein
	yhdG	-1.55873	-1.78625	-0.946766	-0.711778			hypothetical protein
	dat	-1.80902	-2.36271	-1.04271	-0.119059	SigA		D-alanine aminotransferase
	yitM	-0.85963	-1.01081	-0.488736	2.01259			hypothetical protein
	yjbX	-1.02513	-1.18971	-1.76572	-0.530864	SigE		hypothetical protein
	ykfC	-2.01848	-2.19396	-1.54641	-0.448617			similar to polysugar degrading enzyme
	ykfD	-1.95652	-2.28796	-1.61114	-0.589453			similar to oligopeptide ABC transporter (permease)
	ylaK	-1.05215	-1.29341	-1.70922	0.54547			hypothetical protein
	yloB	-0.740317	-0.64488	-1.83696	0.600203	SigE		hypothetical protein
	yodS	-1.10514	-1.23568	-1.61536	-0.624322			hypothetical protein
	ytfJ	-1.00721	-1.07338	-1.74605	0.896232	SigF		hypothetical protein
	yuiB	-2.44685	-3.42028	-1.80276	-0.466184			hypothetical protein
	yusX	-1.72135	-1.67207	-0.43025	0.1967			hypothetical protein
	yusY	-1.69013	-1.29593	0.25992	0.571808			hypothetical protein
Cluster 4
	Gene Name	5 min	30 min	2 h	8 h	Sig	Reg	Description
	yabA	-0.179663	0.77658	0.62589	1.70461			DNA replication intiation control protein YabA
	spoIIE	-0.108138	-0.458229	-0.918852	2.10426	SigA	Spo0A	serine phosphatase
	nusA	0.715959	1.69864	1.3297	1.40344			transcription elongation factor NusA
	rplU	0.815696	1.67419	0.982109	1.53825			50S ribosomal protein L21
	RpmE	0.155126	1.20109	0.693951	1.69267			50S ribosomal protein L31
	prsA	1.02442	1.64005	2.12955	1.80339	SigA/SigB		molecular chaperone
	yqxJ	1.78165	1.24149	1.80577	1.89763		Spo0A	hypothetical protein
	ywfC	-0.517255	0.474112	1.15993	1.74476			hypothetical protein
	ywfD	-0.473926	0.0154624	1.04055	1.67685			hypothetical protein
	ywfE	-0.68484	0.738703	1.57651	1.96954			hypothetical protein
	ywfF	-0.565714	0.106921	1.13879	1.63686			hypothetical protein
	ywfG	-0.855653	-0.452989	0.964627	1.86389			transaminase
	rpmB	0.613463	1.70876	1.38342	1.67743			50S ribosomal protein L28
	yrxA	-0.028126	0.698478	1.08315	1.66739	SigA	YrxA	hypothetical protein
	pksH	0.0471433	0.291263	1.79967	0.927443			polyketide biosynthesis enoyl-CoA hydratase
	dhbA	0.55858	0.781074	1.63542	1.81032	SigA	Fur	2,3-dihydroxybenzoate-2,3-dehydrogenase
	dhbB	0.542887	0.623697	1.59555	1.55844			isochorismatase
	cspC	-0.429622	0.701157	0.728947	1.80585			cold-shock protein
	cspD	0.443245	1.45172	1.13479	1.64323			cold-shock protein
	fabG	0.839635	1.72896	2.36781	2.30651	SigA	YlpC	beta-ketoacyl-acyl carrier protein reductase
	fabD	1.06084	1.49412	1.88109	1.69809			acyl-carrier-protein S-malonyltransferase
	ylpC	1.1935	1.53037	1.96522	2.54104			fatty acid biosynthesis transcriptional regulator
	yqgA	0.501968	1.32536	1.72508	0.970391			hypothetical protein
	yqkB	0.675046	1.18034	1.7427	1.31004			hypothetical protein
	yqkC	0.117816	1.1437	1.40375	1.80539			hypothetical protein
	ywqH	1.3375	1.47933	1.53122	2.32688			hypothetical protein
	ywqI	1.04032	1.0875	1.18933	2.18231			hypothetical protein
	ywqJ	0.719329	0.867714	0.730199	1.85959			hypothetical protein
	opuBA	-0.550026	1.7458	1.37563	1.44993	SigA		choline ABC transporter (ATP-binding protein)
	yeeF	1.31465	1.30072	1.4535	1.5886			hypothetical protein
	yfjE	-0.0297437	-0.118077	-0.0274519	1.67318			hypothetical protein
	yfkN	0.208	0.709239	0.631075	1.72995		PhoP	2',3'-cyclic nucleotide 2'-phosphodiesterase/3'-nucleotidase
	yhjJ	1.13974	1.30177	1.00641	1.92469	SigA	YhjM	hypothetical protein
	yhjK	1.95888	1.51968	1.32529	2.49764			hypothetical protein
	yitN	0.156348	0.419344	0.30607	1.60027			yitN
	fabHA	0.587138	1.32202	1.59046	1.48518	SigA	YlpC	3-oxoacyl-(acyl carrier protein) synthase III
	fabI	-0.454784	0.622902	1.16143	1.94878		TenI	enoyl-(acyl carrier protein) reductase
	ykuN	-0.031257	1.4787	2.17184	2.68256	SigA	Fur	flavodoxin
	ykuO	0.242354	1.43831	2.06093	1.80409			hypothetical protein
	ykuP	-0.493196	1.02792	1.61136	2.29849			hypothetical protein
	ykzF	0.9322	0.766525	0.734018	1.92872	SigA	Spo0A/CcpA/CcpC	hypothetical protein
	ylbQ	0.113128	1.08431	1.7398	0.771696			2-dehydropantoate 2-reductase
	ytrA	-0.523333	0.473923	1.49101	1.61395	SigA	YtrA	hypothetical protein
	yuiI	0.783777	1.06512	1.52045	1.71514		Fur	hypothetical protein
	yvaZ	-0.953641	-0.60034	0.433528	1.60578	SigA	AbrB/YvbA	hypothetical protein
Cluster 5
	Gene Name	5 min	30 min	2 h	8 h	Sig	Reg	Description
	fliI	-0.76562	-0.743448	0.0632827	-1.92853	SigA/SigD	Spo0A	flagellum-specific ATP synthase
	fliJ	0.548361	0.45334	0.597544	-2.06172			flagellar biosynthesis chaperone
	fliK	-0.0471185	-0.173012	0.431467	-1.69471			flagellar hook-length control
	flgD	-0.511066	-0.249131	0.454239	-2.27396			flagellar basal body rod modification protein
	flgG	0.299671	-0.417072		-1.73361			flagellar basal body rod protein FlgG
	cheB	0.0722915	0.645829	0.611693	-1.81312			chemotaxis-specific methylesterase
	cheA	-0.0136459	0.475943	0.488853	-2.02911			two-component sensor histidine kinase
	flhA	0.0285413	0.266136	0.439284	-1.72022			flagellar biosynthesis protein A
	flhF	0.125812	0.546907	0.610092	-1.73098			flagellar biosynthesis regulator FlhF
	cheW	-0.0797974	0.112728	0.413134	-1.72923			modulation of CheA activity in response to attractants (chemotaxis)
	cheC	0.0493125	0.180035	0.234864	-2.21353			inhibition of CheR-mediated methylation of methyl-accepting chemotaxis proteins (MCPs) through control of the binding of CheD to the MCPs
	cheD	0.100637	0.406476	0.421208	-1.79531			required for methylation of methyl-accepting chemotaxis proteins (MCPs) by CheR
	sigD	0.194826	0.571531	0.537999	-1.7448			RNA polymerase sigma factor SigD
	flgM	-0.37393	-0.701108	-0.429504	-2.05469	SigB/SigA	ComK	anti-sigma factor repressor of sigma-D-dependent transcription
	yvyG	-0.515134	-0.946386	-0.605533	-1.97368			hypothetical protein
	thrZ	1.59203	-0.905105	-1.02477	-0.896158	SigA	TrnI-Thr	threonyl-tRNA synthetase
	secY	0.197307	-0.197349		-1.95809			preprotein translocase subunit SecY
	adk				-1.85144			adenylate kinase
	map	-1.15982	-0.994258	-1.13989	-1.83886			methionine aminopeptidase
	cotW	-0.621504	-0.40484	-0.85214	-3.36807			spore coat protein (insoluble fraction)
	spsA	-0.496406	-0.569107	-0.604229	-1.90122	SigK		spore coat polysaccharide synthesis
	spsB	-0.700368	-0.79032	-1.05391	-1.97984			spore coat polysaccharide synthesis
	spsD	-0.383091	-0.561054	-0.935381	-2.10058			spore coat polysaccharide synthesis
	spsE	-0.484029	-0.598145	-1.05365	-2.47247			spore coat polysaccharide synthesis
	spsF	-0.516389	-0.671938	-1.05642	-2.05359			spore coat polysaccharide synthesis
	spsG	-0.357691	-0.444716	-0.906055	-2.12031			spore coat polysaccharide synthesis
	spsI	-0.314981	-0.436203	-0.871549	-2.27195			spore coat polysaccharide synthesis
	spsJ	-0.475461	-0.557537	-1.0226	-2.06488			spore coat polysaccharide synthesis
	spsL	-0.578111	-0.653764	-1.20216	-1.89458			spore coat polysaccharide synthesis [EC:5.1.3.13]
	hag	-0.859293	-1.57079	-1.31034	-4.76694	SigD	CodY	flagellin
	pyrE	0.33871	-1.60411	-0.506884	-1.03686	SigA	PyrR/PurR	orotate phosphoribosyltransferase
	rpsM		0.068373	-0.930446	-2.00139			30S ribosomal protein S13
	rplX	0.513562	0.347261	-0.00740412	-1.90765			50S ribosomal protein L24
	rplE	0.503691	0.742412	-0.0988137	-2.21896			50S ribosomal protein L5
	rpsN	0.0975097	-0.28027	-0.327624	-1.8549			30S ribosomal protein S14
	mcpB	-0.00673215	-0.371791	-0.504474	-1.81679	SigD		methyl-accepting chemotaxis protein
	mcpA	-0.243179	-0.805905	-0.987952	-2.01762	SigD		methyl-accepting chemotaxis protein
	nrgA	-0.723207	0.174188	-0.733474	-1.98313	SigA	TnrA	ammonium transporter
	nrgB	-0.467469	0.901825	-0.693357	-2.20005			nitrogen-regulated PII-like protein
	yvyC	-0.595188	-0.526006	0.0283221	-2.03375	SigD		flagellar protein FlaG
	fliD	0.258023	0.176385	0.74382	-1.79341			flagellar capping protein
	fliS	0.528977	0.299382	0.63268	-1.63484			flagellar protein FliS
	cotG	-0.824776	-0.63493	-0.775794	-2.62484	SigK	GerE/YlbO	morphogenetic protein
	nasC	0.0685965	0.716962	-0.683294	-1.6925	SigA	Fur/GlnR/TnrA/ResD/ArfM/NsrR	assimilatory nitrate reductase (catalytic subunit)
	nasD	0.568727	0.29288	-1.03738	-1.62433			assimilatory nitrite reductase (subunit)
	yxaL	0.867796	-0.901183	-0.930114	-1.58482		Rok	hypothetical protein
	cgeA	-0.39174	-0.836552	-0.628577	-3.35865	SigK	GerE/YlbO	involved in maturation of the outermost layer of the spore
	cgeB	-0.540942	-0.487692	-0.00591562	-2.71452			involved in maturation of the outermost layer of the spore
	cgeC	-0.560049	-0.651026	-0.681437	-2.15472	SigK	GerE	involved in maturation of the outermost layer of the spore
	cgeE	0.152257	-0.06047	-0.611588	-1.59202			involved in maturation of the outermost layer of the spore
	ycsF	-0.526555	0.87454	-0.0739611	-1.59117	SigK	KipR/TnrA	hypothetical protein
	kipA	0.595408	0.648787	-0.465994	-1.93881			antagonist of KipI
	pstBB	1.61862	-0.805678	-1.37895	-1.1353			phosphate ABC transporter (ATP-binding protein)
	cotS	-0.798467	-0.778677	-0.753769	-1.8759	SigK		spore coat protein
	rplF	-0.042023	-0.849136	-0.287544	-1.82683			50S ribosomal protein L6
	rplR	0.503975	0.107985	-0.19693	-1.80807			50S ribosomal protein L18
	yydA	-0.625763	-0.732771	-0.852144	-1.79039			hypothetical protein
	yydB	-0.341359	-0.561641	-0.215661	-2.13958			hypothetical protein
	mcpC	-0.104273	-0.351848	-0.756949	-2.32368	SigD		methyl-accepting chemotaxis protein
	yhcO	-0.762701	-1.02019	-1.16785	-2.23397	SigE/SigK		hypothetical protein
	yhcP	-1.06812	-0.500646	-0.554803	-2.16621			hypothetical protein
	yqfQ	-0.943747	-1.13582	-1.25866	-2.05534	SigK		hypothetical protein
	yxeE	-0.475555	-0.647786	-1.10903	-1.61819	SigK	GerE	hypothetical protein;
	cydA	1.66668	-1.23373	-1.84695	-2.70834	SigA	YdiH/ResD/CcpA	cytochrome bd ubiquinol oxidase (subunit I)
	yscB		-0.855238	-1.10145	-1.72161	SigD		hypothetical protein
	ywrK	-0.360593	-0.88343	-0.793329	-2.38923			hypothetical protein
	ywtD	0.843899	-0.427852	-0.531878	-1.60649			hypothetical protein
	aprX	-0.513005	-1.0744	-1.16154	-1.86068	SigA	LexA	alkaline serine protease
	hisB	0.441258	0.166455	-0.539306	-1.67327			imidazoleglycerol-phosphate dehydratase
	hisD	0.197401	0.00478613	-0.182838	-1.85243			histidinol dehydrogenase
	opuE	0.261196	-0.760693	-0.864756	-1.60803	SigA/SigB		proline transporter
	rnhB	-0.887071	-1.14141	-0.889746	-1.818			ribonuclease HII
	yfmS	-0.053743	-0.504748	-0.0357374	-1.68066	SigD		hypothetical protein
	yfmT	0.13802	-0.75991	-0.124173	-2.75721			hypothetical protein
	yfnD	-0.632506	-0.678461	-1.08392	-3.13968	SigE/SigK		hypothetical protein
	yfnE	-0.529039	-0.701035	-0.937079	-2.03254			hypothetical protein
	yfnF	-0.372992	-0.52164	-0.78501	-3.09542			hypothetical protein
	yfnG	-0.637654	-0.806081	-1.00173	-2.37191			hypothetical protein
	yfnH	-0.6486	-0.802749	-0.891015	-1.93353			hypothetical protein
	yjaU	-0.634654	-0.897543	-1.09389	-2.20203			hypothetical protein
	yjcB	-0.73506	-0.884734	-1.17531	-1.59662	SigK	GerE	hypothetical protein
	ykvP	-0.441634	-0.818686	-0.730585	-2.29874	SigK		hypothetical protein
	ylqG	-0.640777	-0.787402	-0.86318	-1.89679			hypothetical protein
	yodI	-0.471011	-0.920787	-0.856709	-2.32641	SigK		hypothetical protein
	yosA	-0.833346	-1.00922	-1.43744	-2.02246			hypothetical protein
	ypzD	-0.376485	-0.763144	-0.646648	-1.70982			hypothetical protein
	ytcA	-0.719258	-0.701277	-0.877482	-1.79136	SigK		hypothetical protein
	ytcB	-0.947632	-0.978241	-1.05485	-1.78098			hypothetical protein
	ytcC	-0.970071	-0.993457	-1.00123	-1.72394			hypothetical protein
	yurS	-0.563552	-0.695311	-0.800051	-1.60182	SigL	GerE	hypothetical protein
	yvqH	-0.450934	-1.21613	-0.688786	-2.30112	SigA	YvqC/AbrB	hypothetical protein
Cluster 6
	Gene Name	5 min	30 min	2 h	8 h	Sig	Reg	Description
	spoVC	-1.90829	-2.60252	-2.62592	-2.1587			peptidyl-tRNA hydrolase
	ctsR	-0.777207	-2.21064	-1.63682	-1.34343	SigA/SigB	CtsR	transcriptional regulator
	mcsA	-0.637563	-2.03415	-1.44145	-0.949131			modulation of CtsR repression
	mcsB	-0.500259	-1.85589	-1.33096	-0.983852			ATP:guanido phosphotransferase
	bmrU	-1.91392	-4.46784	-4.19617	-3.0575	SigB/SigA	BmrR/Mta	multidrug resistance protein
	bmr	-0.566679	-2.19883	-2.4338	-1.52904			multidrug-efflux transporter
	ytxJ	0.00375333	-2.47282	-1.57297	-0.796865	SigB/SigH		hypothetical protein
	ytxG	-0.506681	-2.55767	-1.87232	-1.363			hypothetical protein;
	ytxH	-0.231719	-2.32475	-1.68264	-1.05373			hypothetical protein
	cotD	-0.819316	-1.25886	-1.37001	-2.23549	SigK	GerE/SpoIIID/Spo0A	spore coat protein (inner)
	cotY	-1.31615	-1.77146	-1.895	-3.32387	SigK	GerE/YlbO	spore coat protein (insoluble fraction)
	cotZ	-1.13173	-1.57121	-1.83811	-3.15403			spore coat protein (insoluble fraction)
	csbA	-0.810772	-1.67006	-1.48421	-1.16131	SigA/SigB		hypothetical protein
	rapA	-1.52263	-2.6868	-3.01385	-0.898932	SigA	Spo0A/ComA	response regulator aspartate phosphatase
	phrA	-1.41436	-2.44184	-3.11919	-0.108572			inhibitor of the activity of phosphatase RapA
	motA	-1.33824	-1.97361	-1.41111	-2.67915	SigD		flagellar motor protein MotA
	motB	-1.41362	-1.95681	-1.44951	-2.35716			flagellar motor protein MotB
	nadE	-1.77336	-2.6379	-2.04847	-1.74137	SigA/SigB		NAD synthetase
	spoVFA	-0.969303	-1.16476	-1.29533	-1.8468	SigA/SigK		dipicolinate synthase subunit A
	spoVFB	-1.16639	-1.3923	-1.54968	-2.36711			dipicolinate synthase subunit B
	gapA	-0.203742	-3.74918	-1.18491	-0.975193	SigA	cggR	glyceraldehyde-3-phosphate dehydrogenase
	dppE	-1.90576	-2.70403	-2.17223	-1.36344			dipeptide ABC transporter (dipeptide-binding protein);
	yitT	-0.962773	-2.4571	-2.74721	-2.25102			hypothetical protein
	ipi	-0.713673	-1.62137	-1.44154	-0.726054			intracellular proteinase inhibitor BsuPI
	pheT	-1.56243	-1.78273	-1.6721	-1.0053			phenylalanyl-tRNA synthetase subunit beta
	tpiA	-0.663611	-2.3909	-0.708269	-0.842404	sigA	cggR	triosephosphate isomerase
	yhxD	0.982294	-1.75328	-1.67188	-1.22047			hypothetical protein
	yqxL	-1.05365	-2.60707	-2.36987	-1.17443	SigB	LexA	hypothetical protein
	lonB	-0.717624	-0.959366	-2.23335	-0.620297	SigF		Lon-like ATP-dependent protease
	yxiS	0.0345026	-1.73763	-1.34173	-0.884806			hypothetical protein
	ycbD	-1.4035	-1.47653	-1.58762	-0.898807			hypothetical protein
	ycbP	-0.430948	-1.70984	-1.6135	-1.07636			hypothetical protein
	ggaA	-1.64301	-1.71718	-2.12614	-3.09752			membrane-bound protein
	yhbH	-1.52116	-1.85857	-2.25023	-0.773528	SigE	PhoP	hypothetical protein
	yxbG	-0.648026	-2.35802	-2.05213	-1.53472			short chain dehydrogenase
	glnH	-1.44563	-2.07622	-2.64808	-1.61473		TnrA	glutamine ABC transporter (glutamine-binding protein)
	yqfX	-0.757448	-1.51165	-1.88978	-1.37375			hypothetical protein
	yqhA	-1.081	-2.17182	-1.92047	-0.965352	SigB		hypothetical protein
	yqhB	0.935325	-2.51774	-2.66191	-2.09573		LexA	hypothetical protein
	yqhQ	-1.01234	-2.11357	-2.02499	-1.03749	SigB/SigF		hypothetical protein
	cotM			-1.806	-1.34136	SigK	GerE	spore coat protein (outer)
	cydB	1.65572	-2.57266	-3.19918	-2.40592			cytochrome bd ubiquinol oxidase (subunit II)
	cydC	1.97111	-2.63022	-3.28042	-1.84069			ABC membrane transporter (ATP-binding protein);
	cydD	1.33013	-2.01823	-2.12458	-0.794511			ABC membrane transporter (ATP-binding protein)
	yclG	-0.760706	-1.13235	-1.33253	-1.62446			hypothetical protein
	ydaD	-0.455408	-2.40768	-2.13768	-1.57695	SigB		short chain dehydrogenase
	ydaE	0.137113	-2.32525	-2.09772	-1.6945			hypothetical protein
	ydaP	0.724183	-2.26131	-2.09001	-1.78001	SigB		pyruvate oxidase
	ydaS	-0.941246	-2.46539	-2.05941	-1.41605	SigB		hypothetical protein;
	ydaT	-0.701199	-1.66815	-1.37114	-0.870636			hypothetical protein
	ydbM	-0.982226	-1.59691	-1.70917	-1.09149		YrzC	hypothetical protein
	yufN	-1.0518	-1.81461	-1.40019	-1.3789			hypothetical protein
	yvfW	-0.713512	-1.76489	-2.07551	-0.25229			hypothetical protein
	ywtA	-0.409169	-1.93055	-1.6506	-1.52474			hypothetical protein
	yxjJ	-0.339589	-1.80232	-2.27244	-2.19096	SigW	DegU	hypothetical protein
	yxkJ	-0.722164	-1.88949	-1.20132	-1.01731		CcpA	hypothetical protein
	cypC	-0.148315	-2.26017	-2.06772	-1.50211			fatty acid beta-hydroxylating cytochrome P450
	ycdF	0.122941	-2.43957	-2.22321	-1.71315			hypothetical protein
	yebE	0.135558	-2.00297	-2.70293	-2.25279			hypothetical protein
	yerD	-0.0952516	-2.13336	-1.83474	-1.32422			hypothetical protein
	yfhF	-0.0876697	-1.59604	-1.24798	-1.03868	SigF		hypothetical protein
	yfhL	-0.930944	-1.90836	-2.54009	-2.22905			hypothetical protein
	yfhM	-0.63883	-1.01595	-1.79311	-2.01939			hypothetical protein
	yfkE	0.644295	-2.00792	-1.96655	-1.48984	SigG		hypothetical protein
	yfkH	-0.00551054	-2.58054	-2.19558	-1.6176	SigA/SigB		hypothetical protein
	nhaC	-1.2683	-1.57983	-1.33614	-1.00506			Na+/H+ antiporter
	yhfD	-0.927517	-1.57882	-1.89781	-2.38058			hypothetical protein
	gerPF	-1.40579	-1.68976	-2.28219	-1.61607	SigK	GerE	spore germination protein
	gerPE	-1.12573	-1.38901	-1.94216	-1.11736			spore germination protein
	gerPD	-1.20671	-1.47823	-2.02862	-1.23664			spore germination protein
	spxA	-0.996712	-1.46261	-1.60259	-0.897158	SigA/B/W/X/M	PerR/YodB	transcriptional regulator Spx
	yjbJ	-1.26589	-1.53269	-1.11124	-1.75768	SigD		hypothetical protein
	yjcC	-0.799329	-1.2599	-1.47206	-2.2281			hypothetical protein
	yjcE	-1.00571	-2.3923	-2.12853	-1.19338			hypothetical protein
	yjgC	1.01412	-1.85548	-1.77215	-1.15041			hypothetical protein
	yjgD	0.921751	-1.899	-1.95841	-1.46606			hypothetical protein
	yjlB	-0.17557	-1.89337	-1.72133	-0.659795			hypothetical protein
	ykgA	-0.0852299	-2.24899	-2.01868	-1.43102	SigB		hypothetical protein
	ykuF		-1.68724	-1.74945	-1.76275	SigA	YsiA	short chain dehydrogenase
	ykzI	-1.34079	-2.70281	-2.20336	-1.47188			hypothetical protein
	yocN	-1.18282	-1.81421	-2.42178	-0.88707			hypothetical protein
	yoeB	-0.0991714	-1.42473	-2.09754	-1.55348			hypothetical protein
	yozN	-1.08024	-1.70457	-2.29776	-0.760233			hypothetical protein
	yrrD	-1.19303	-1.59093	-1.49697	-1.22326			hypothetical protein
	rpmE2	-0.763882	-2.13354	-2.2137	-1.94484			50S ribosomal protein L31 type B
	ytkC	-0.441614	-1.33235	-1.44095	-1.61041			hypothetical protein
	yusJ	-0.374844	-2.11827	-2.12834	-1.92207	SigA	YsiA/YvbA	hypothetical protein
	yusL	-0.596793	-1.71759	-1.19806	-1.1356			hypothetical protein
	yvaA	0.293757	-2.34748	-2.16425	-2.21895			hypothetical protein
	cggR	0.195402	-3.07947	-1.20991	-1.51466	SigA	CggR	transcriptional regulator
	yvbY	-1.11861	-2.01525	-2.56855	-0.147895			hypothetical protein
	yvgY	-1.20171	-1.74984	-1.7497	-1.44891			hypothetical protein
	yvgZ	-1.33703	-2.43281	-2.07022	-1.67862			hypothetical protein
	yvqI	-1.33694	-2.13126	-0.911345	-1.9297			hypothetical protein
	yxzF	-0.765007	-2.12637	-1.76059	-1.05624			hypothetical protein
Cluster 7
	Gene Name	5 min	30 min	2 h	8 h	Sig	Reg	Description
	purA	1.63876	0.775498	-0.186321	0.540028	SigA	PurR	adenylosuccinate synthetase
	ptsH	2.24153	1.73525	1.0633	-0.417747			histidine-containing phosphocarrier protein of the phosphotransferase system (PTS) (HPr protein)
	pdhA	2.50689	1.65018	1.48977	-1.37582	SigA		pyruvate dehydrogenase (E1 alpha subunit)
	pdhB	2.46298	1.6811	1.22535	-1.57142			pyruvate dehydrogenase (E1 beta subunit)
	fliR	0.6009	0.988352	0.685747	-1.76414			flagellar biosynthesis protein FliR
	ylxL	0.691706	0.82969	0.661701	-1.96755			hypothetical protein
	thrS	2.07339	0.863874	0.683698	0.306038	SigA	TrnI-Thr	threonyl-tRNA synthetase
	rpsE	1.71967	1.07054	-0.065861	-1.75815			30S ribosomal protein S5
	rpmD	1.24509	0.856359	-0.0370076	-1.98466			50S ribosomal protein L30
	rplO	1.71419	1.09551	0.126928	-1.74377			50S ribosomal protein L15
	qoxA	2.15977	1.38847	0.422718	-0.935221			cytochrome aa3 quinol oxidase (subunit II)
	qoxC	2.13809	1.19108	0.0606728	-0.867728			cytochrome aa3 quinol oxidase (subunit III)
	guaA	1.65966	1.77012	1.01818	-0.690237	SigA		bifunctional GMP synthase/glutamine amidotransferase protein
	gntK	1.76861	0.45619	-0.42094	-1.09298	SigA	CcpA/CcpB/GntR	gluconate kinase
	gntP	1.8221	0.567325	0.188843	-1.01479			gluconate permease
	purM	2.59568	1.97968	0.764328	-0.90918			phosphoribosylaminoimidazole synthetase
	purN	1.85493	1.36053	0.947919	-1.05085			phosphoribosylglycinamide formyltransferase
	purH	2.48277	2.1112	0.631074	-1.28859			bifunctional phosphoribosylaminoimidazolecarboxamide formyltransferase/IMP cyclohydrolase
	atpA	1.68858	1.25475	0.896147	-0.527573			F0F1 ATP synthase subunit alpha
	rbsD	1.99659	0.983965	0.489494	0.524181	SigA	AbrB/CcpA	ribose ABC transporter (membrane protein)
	rbsB	1.6596	0.1144	-0.0365007	0.150389			ribose ABC transporter (ribose-binding protein)
	bglH	1.98143	0.541881	0.0898107	0.937619			beta-glucosidase
	nupC	2.13077	1.48465	0.83899	-0.430694	SigA	CcpA/DeoR	pyrimidine-nucleoside transport protein
	rpmJ	2.16451	1.35213	0.211319	-1.53835			50S ribosomal protein L36
	ybxA	1.74581	1.11358	-0.0337079	-0.591388			hypothetical protein
	licC	1.70887	0.0516398	-0.0750351	0.78686	SigA	CcpA/LicR	phosphotransferase system (PTS) lichenan-specific enzyme IIC component
	licA	2.17503	0.237568	0.146588	1.0776			phosphotransferase system (PTS) lichenan-specific enzyme IIA component
	pstS	2.71523	0.712624	-0.625893	-1.0339	SigA	PhoP	phosphate ABC transporter (binding protein)
	pstC	2.33594	0.634212	-0.585808	-1.0458			phosphate ABC transporter (permease)
	pstA	2.21289	0.10795	-1.03831	-1.27925			phosphate ABC transporter (permease)
	pstBA	2.35363	0.102429	-1.22999	-1.52168			phosphate ABC transporter (ATP-binding protein)
	yydC	0.939756	0.860591	0.602138	-1.9999			hypothetical protein
	yhcL	1.40272	1.61678	0.0270092	-0.0141431	SigA	YrzC	hypothetical protein
	yxeK	1.55292	1.5997	0.175994	-0.589556	SigA	YrzC/YjbD	hypothetical protein;
	yxeL	1.55422	1.60986	-0.0396514	-0.569254			hypothetical protein
	yxeM	1.83052	1.87895	0.199551	-0.294744			hypothetical protein
	yxeP	1.37616	1.72307	-0.554858	-0.1739			hypothetical protein
	cysH	1.71997	1.80981	-0.0552495	-0.0883202	SigA		phosphoadenosine phosphosulfate
	ylnE	1.66105	1.97989	-0.169388	-0.49929			hypothetical protein
	ylnF	1.19232	1.63267	-0.356836	-0.406799			hypothetical protein
	ybaE	1.60081	0.893569	-0.221623	-0.472399			hypothetical protein;
	ybaF	1.87501	1.12047	-0.0834795	-0.4951			hypothetical protein
	ycnJ	1.72317	0.467765	-0.243704	-0.608249			hypothetical protein
	ycnK	1.73024	0.607659	0.104202	-0.244878			hypothetical protein
	yrhA	2.03173	1.68612	-0.531297	-0.646048	SigA	YrzC	hypothetical protein
	yrhB	1.76864	1.78317	-0.6633	-0.556178			cystathionine beta-lyase
	yrrT	2.90817	2.76224	-0.524499	-0.560613			hypothetical protein
	yrhC	1.50737	1.67899	-0.621431	-0.118757			hypothetical protein
	argG	1.6035	-0.609132	-0.689617	-0.507941			argininosuccinate synthase
	yfmQ	2.30882	0.795776	-0.0545286	-0.109301			hypothetical protein
	yrzI	1.93028	1.30675	-0.226673	-0.879368			hypothetical protein
	ytzD	2.02478	-0.0489394	0.151938	0.392291			hypothetical protein
	rpsB	1.80669	1.86361	0.933804	-1.46989			30S ribosomal protein S2
	rpsG	1.38931	1.80136	0.798252	-0.827075			30S ribosomal protein S7
Cluster 8
	Gene Name	5 min	30 min	2 h	8 h	Sig	Reg	Description
	yybL	0.521229	1.61498	1.39779	0.119271		Rok	hypothetical protein
	spoIIIJ	0.884386	1.61171	1.51333	0.641147	SigA		OxaA-like protein precursor
	rnpA	1.25923	2.01346	1.57542	0.222404			ribonuclease P
	xpaC	0.998879	1.59108	1.15929	-0.0752717	SigW		hydrolysis of 5-bromo 4-chloroindolyl phosphate (X-PHOs);
	yabC	1.06198	1.70282	1.09814	0.447163			hypothetical protein
	nusG	0.508201	1.63955	1.33634	0.91862			transcription antitermination protein NusG
	pbpB	1.18138	1.67419	1.44168	0.581012			penicillin-binding protein 2B
	murB	1.53031	1.9568	0.936444	0.586583			UDP-N-acetylenolpyruvoylglucosamine reductase
	ylxR	1.05426	1.78161	1.3608	0.972684			hypothetical protein
	ylxQ	1.0535	1.81729	1.38793	0.855706			hypothetical protein
	folE	1.12172	1.64607	1.4561	1.10655			GTP cyclohydrolase I
	bcd	1.31142	1.91617	1.91192	0.465423			leucine dehydrogenase
	buk	0.993156	1.80662	1.822	0.647413			butyrate kinase
	radC	1.56782	1.7197	0.894309	0.0301585	SigM	ComK	DNA repair protein RadC
	mreB	1.03657	1.62966	1.40614	0.489811	SigH		cell-shape determining protein
	mreD	1.54493	1.95466	1.07118	0.0256138			cell-shape determining protein
	minC	1.31825	2.00582	1.09929	0.908634			septum formation inhibitor
	spo0B	1.08854	1.61054	1.26696	0.660045	SigA		sporulation initiation phosphotransferase
	ytxE	1.17881	2.0349	1.5859	0.837811			flagellar motor protein MotS
	tdk	0.803012	1.72686	0.950565	0.792855			thymidine kinase
	tagB	1.46602	2.05474	1.06513	0.456038	SigA	PhoP	polyglycerol phosphate assembly and export (possibly involved in teichoic acid linkage unit synthesis) (teichoic acid biosynthesis)
	ypuH	0.856627	1.65825	1.37662	0.887389			hypothetical protein
	rsiX	1.02496	2.02688	1.25695	0.761928	SigA/SigX	YvrH	negative regulation of sigma-X activity
	dltB	1.51251	2.14452	1.20236	-0.547702			D-alanine esterification of lipoteichoic acid and wall teichoic acid (D-alanyl transfer from DCP to undecaprenol-phosphate) (lipoteichoic acid biosynthesis)
	dltA	1.40552	1.90233	1.17652	-0.431592			D-alanine--D-alanyl carrier protein ligase
	ywbF	1.32738	1.73512	1.49738	0.566466			hypothetical protein
	ssuA	-0.194528	2.43355	-0.356235	0.100435	SigA	YjbD/YrzC	aliphatic sulfonate ABC transporter (binding lipoprotein)
	ssuD	-0.165087	2.10636	-0.3277	-0.114282			alkanesulfonate monooxygenase
	ygaN	-0.505064	1.78539	0.0792773	0.170154			hypothetical protein
	grpE	1.93332	1.58545	0.961451	0.570677	SigA	ArfM/HrcA	heat-shock protein
	dnaK	1.85893	1.39557	1.50623	0.116848			class I heat-shock protein (molecular chaperone)
	yqeU	1.24858	2.19931	1.43725	0.35311			hypothetical protein
	dnaJ	1.37365	1.85142	1.59981	1.03355			heat-shock protein
	purL		1.70447	1.02512	-0.492297			phosphoribosylformylglycinamidine synthase II
	tagE	1.2049	1.80842	1.09368	0.114896	SigA	YycF/PhoP	UDP-glucose:polyglycerol phosphate glucosyltransferase
	wapA	1.84606	1.7016	1.84587	-0.174107	SigA	DegU/YvrH	cell wall-associated protein precursor
	yxxG		2.20417	2.04549	-0.888837			hypothetical protein
	xylA	2.06883	1.33808	0.772639	0.3813	SigA	CcpA/CcpB/XylR	xylose isomerase
	atpE	1.58651	1.56854	1.12554	0.42883			F0F1 ATP synthase subunit C
	atpH	1.61001	1.76446	1.53497	0.434488			F0F1 ATP synthase subunit delta
	ylxM	1.29637	1.7365	0.663522	-0.122156	SigA		hypothetical protein
	bglP	1.90717	0.753504	0.322665	1.00999	SigA	LicT/CcpA	phosphotransferase system (PTS) beta-glucoside-specific enzyme IIBCA component
	recU	1.703	2.0395	1.27474	0.593482			Holliday junction-specific endonuclease
	ponA	1.6157	1.55236	0.624753	0.644411			penicillin-binding proteins 1A and 1B
	ypfB	0.488258	1.44472	1.74415	0.121766			hypothetical protein
	gid	1.45901	1.82307	1.34917	0.289419			tRNA (uracil-5-)-methyltransferase Gid
	ydjM	-0.0269148	2.02382	1.21193	0.765013			hypothetical protein
	yxxD	1.43152	2.06235	1.34375	0.272692			hypothetical protein
	xpt	0.868102	1.61006	0.864509	0.0859422	SigA	PurR	xanthine phosphoribosyltransferase
	pbuX	2.01945	2.30151	1.59142	-0.913401			xanthine permease
	yxiG	1.55611	2.00201	1.85129	-0.221627			hypothetical protein
	yxiJ	1.43693	1.8404	1.88431	-0.495683			hypothetical protein
	ypjG	1.20118	1.24633	1.63317	0.719835			hypothetical protein
	ypjH	1.36973	1.70659	1.77241	0.486367			hypothetical protein
	rplC	1.05831	1.73374	1.15915	0.179981			50S ribosomal protein L3
	rplW	1.33877	1.69802	1.34078	0.0192388			50S ribosomal protein L23
	opuAA	1.15665	1.88315	1.25835	0.701348	SigA		glycine betaine ABC transporter (ATP-binding protein)
	gcvT	1.33232	1.6069	1.07741	0.316224			glycine cleavage system aminomethyltransferase T
	bioF	1.3964	1.65286	1.32334	0.867322			8-amino-7-oxononanoate synthase
	yhcH	0.905811	2.13408	1.93277	0.310086			hypothetical protein
	yhcI	0.880801	1.64838	1.32441	0.193809			hypothetical protein
	ypbS	0.666665	1.39959	1.83453	0.776387			hypothetical protein
	yqeG	0.613697	1.7351	1.52875	0.790797			hypothetical protein
	yqeI	1.24203	1.97982	1.32924	-0.186319			hypothetical protein
	yqeK	1.20121	1.80326	1.23031	-0.238551			hypothetical protein
	yqhM	0.849883	1.63717	2.08049	1.03078			hypothetical protein
	yqiC	1.69759	1.91054	1.46647	0.420998			hypothetical protein
	bkdR	1.0675	1.63583	0.639627	-0.150321			transcriptional regulator (sigma-L-dependent)
	yqkA	0.537278	1.15498	1.58415	0.750945			hypothetical protein
	alsT	0.807478	1.85741	1.36081	-0.063859		TnrA	amino acid carrier protein
	asnB	1.03426	1.63456	0.840929	0.267845			asparagine synthetase
	yxeB	1.1236	1.38687	1.62492	0.993351		Fur	hypothetical protein
	ydbS	0.738825	1.95207	1.44602	0.0552271	SigW		hypothetical protein
	ydbT	1.49935	1.96554	1.51073	0.24282			hypothetical protein
	spo0M	0.530115	2.05431	1.77658	0.195345	SigH		sporulation-control gene
	ynaE	0.0142174	0.34429	1.63824	-0.0237794			hypothetical protein
	mtn	1.81463	1.74038	0.884807	-0.211878			5'-methylthioadenosine/S-adenosylhomocysteine nucleosidase
	yukA	1.64651	1.84193	1.1101	0.663319			hypothetical protein
	yvcB	1.85388	1.77683	0.917999	1.01538			hypothetical protein
	yvdT	0.639492	2.20578	0.876368	0.869171			hypothetical protein
	yvhJ	1.23985	1.71987	1.07512	-0.0620222		Spo0A	hypothetical protein
	speE	0.892544	1.91608	1.67752	0.517417	SigF/SigG		hypothetical protein
	clpE	1.68622	1.17859	0.483205	0.510133	SigA	CtsR	ATP-dependent Clp protease-like (class III stress gene)
	hisS	1.1658	1.64724	1.38206	0.0243107			histidyl-tRNA synthetase
	ykoB	1.02507	1.16797	1.75367	0.598479			hypothetical protein
	lmrA	0.991585	1.59476	0.369053	0.0618706	SigA	LmrA	transcriptional regulator
	metE	1.17504	1.92315	0.563939	-0.105993			5-methyltetrahydropteroyltriglutamate--homocysteine
	pbpX	0.760275	1.63515	1.3606	0.610755	SigX/SigW		penicillin-binding protein
	sunT	1.43732	1.41248	1.88422	0.235229		Rok/YvrH	sublancin 168 lantibiotic transporter
	yazA	1.07677	1.83484	1.19365	0.631449			hypothetical protein
	ybdG	1.49556	2.39896	1.15896	0.560615			hypothetical protein
	ybdK	1.43971	2.20167	1.01632	-0.215598		ComK	hypothetical protein
	ybfO	0.719226	1.61064	0.897923	0.0989917	SigW		hypothetical protein
	ycdA	1.31852	1.69765	0.696126	0.494974			hypothetical protein
	yczI	1.0525	1.78827	1.11106	0.612165			hypothetical protein
	ydjI	0.65483	2.34379	2.02039	0.452679			hypothetical protein
	ydjN	0.273995	2.20262	0.911745	0.533496			hypothetical protein
	yeeB	1.66646	1.82786	0.859332	-0.321455			hypothetical protein
	yefA	1.17787	1.59607	0.965346	0.461341			hypothetical protein
	yefC	1.18492	1.918	0.913263	0.235394			hypothetical protein
	yhfI	0.887768	1.31811	2.0241	0.640384			hypothetical protein
	yhfJ	1.01225	1.20771	1.81583	0.440845			hypothetical protein
	yhfT	1.08688	1.62565	1.27107	0.793393			acyl-CoA synthetase
	yitJ	1.36053	2.53269	0.909497	0.671979			bifunctional homocysteine
	ctaO	1.43756	1.5908	0.587022	0.0190262			heme O synthase activity
	yjlC	2.1324	1.80118	1.23559	-0.36199			hypothetical protein
	yjoB	0.935851	2.06379	1.17204	-0.0177549	SigW		hypothetical protein
	pit	1.45104	1.93225	1.19306	0.20967			low-affinity inorganic phosphate transporter
	ykbA	2.25262	1.97826	0.608302	0.537274			similar to amino acid permease
	yknZ	0.794321	1.82568	1.45364	-0.00228656			hypothetical protein
	ykoK	1.25644	1.73712	0.769721	0.449503			hypothetical protein
	sigI	0.962354	1.68949	1.25658	0.647436	SigI		putative RNA polymerase sigma factor SigI
	mtnA	1.05047	2.46942	0.767142	-0.163224	SigA		methylthioribose-1-phosphate isomerase
	mtnK	1.55984	2.54854	1.25109	0.125482			methylthioribose kinase
	mtnW	-0.0885991	1.69982	0.387605	0.793287	SigA		2,3-diketo-5-methylthiopentyl-1-phosphate enolase
	mtnX	0.0916132	2.28851	0.420268	0.534925			2-hydroxy-3-keto-5-methylthiopentenyl-1-phosphate phosphatase
	mtnB	-0.120957	1.80825	0.273413	0.203371			methylthioribulose-1-phosphate dehydratase
	ykrZ	-0.199888	2.19135	0.220376	0.276501			hypothetical protein
	ykuQ	0.781515	1.48551	1.59307	0.516292			hypothetical protein
	uppS	1.23291	1.78626	1.191	0.792413			undecaprenyl pyrophosphate synthetase
	yndJ	1.50308	1.80303	1.30004	0.495994			hypothetical protein
	yndN	0.809521	2.07503	1.32077	-0.106698	SigW		fosfomycin resistance protein FosB
	yoaB	-0.115241	1.64398	-0.444096	-0.13118			hypothetical protein
	yoaG	0.728228	1.84035	1.14359	0.0243769	SigW		hypothetical protein
	yobJ	1.08836	2.80343	1.57289	-0.0345385	SigW		hypothetical protein
	yocF	1.49321	1.68185	0.66797	0.650765			hypothetical protein
	yocH	1.31947	1.64004	0.433871	0.574048	SigA	AbrB/YycF/Spo0A	hypothetical protein
	yocL	0.900376	2.55502	1.52755	0.497155			hypothetical protein
	yocM	0.102375	1.65388	1.04136	0.333637			hypothetical protein
	yojG	1.06484	1.65903	1.55308	1.05007			hypothetical protein
	yokJ	0.798187	1.05107	2.05465	0.480762			hypothetical protein
	yokL	0.660435	0.980102	1.64647	0.563575			hypothetical protein
	yopR	1.54085	1.67984	1.0731	-0.375683			hypothetical protein
	yozO	-0.00753512	1.60036	1.16529	-0.256867	SigW		hypothetical protein
	yrrB	1.3086	1.79718	1.20848	0.210973			hypothetical protein
	speD	0.821895	1.80946	0.770112	0.524492	SigA	YqzB	S-adenosylmethionine decarboxylase proenzyme
	sppA	0.795457	1.75996	1.48037	0.210775	SigW		signal peptide peptidase
	yteJ	0.848761	1.99032	1.54828	0.0830749			hypothetical protein
	yutD	1.39829	1.60115	1.65619	0.418219			hypothetical protein
	yvgQ	0.108851	1.84261	0.0190704	-0.644457	SigA	YwfK	hypothetical protein [EC:1.8.1.2]
	yvlA	0.323915	1.84963	1.46341	-0.0657789	SigW	AbrB	hypothetical protein
	yvrP	0.740686	1.33507	2.0358	0.977802		ComK	hypothetical protein
	yvzA	1.74158	1.76981	0.886229	1.10533			hypothetical protein
	rpmG	1.075	1.88153	1.25891	0.503996			50S ribosomal protein L33
	greA	0.902759	1.72752	1.83348	1.29292			transcription elongation factor GreA

## Sheet: Glu-responsive genes
The genelist of 835 Glu-responsive genes and ten clusters
Cluster 1
Heatmap	Gene Name	T1=5 min	T2=30 min	T3=2 h	T4=24 h	sig	Reg	Description
	bmrU	-1.86865	-2.97105	-4.34388	2.89268	SigB	BmrR/Mta/SigA	multidrug resistance protein
	citB	-0.459828		-3.36103	0.0120981	SigA	AbrB/CcpC/CodY/TnrA	aconitate hydratase
	gspA	-1.14783	-2.12782	-4.67556	1.27682	SigB		general stress protein
	tenA	-0.528995	-5.29196	-6.17807	-1.368		TenI	transcriptional regulator
	tenI	-0.50026	-5.2294	-6.16725	-1.24593			transcriptional regulator TenI
	goxB	-0.489615	-5.15058	-6.45533	-0.934453			glycine oxidase
	thiS	-0.624312	-5.25025	-6.70102	-0.940015			hydroxyethylthiazole phosphate biosynthesis (thiamine biosynthesis)
	thiG	-0.631685	-5.05966	-6.72618	-0.800573			thiazole synthase
	thiF	-0.37258	-4.27378	-6.15106	-0.639186			thiamine/molybdopterin biosynthesis ThiF/MoeB-like protein
	yjbV	-0.600741	-3.86402	-5.85488	-0.566534			phosphomethylpyrimidine kinase
	gltA	-0.0905349	-3.23075	-4.97584	0.643741	SigA	GltC/GltR/TnrA	glutamate synthase (large subunit)
	gsiB	-1.57605	-1.33222	-4.48634	2.08361	SigB		general stress protein
	mrgA	-1.2086	-3.1625	-2.91299	1.47664	SigA	PerR	metalloregulation DNA-binding stress protein
	yoxB	-1.51985	-1.9956	-3.65677	2.13176	SigB		hypothetical protein
	yoxC	-1.70179	-2.54859	-3.7517	2.61371			hypothetical protein
	yqxL	-0.890675	-2.05639	-3.35597	1.51441	SigB	LexA	hypothetical protein
	ycbP	-1.62123	-1.9863	-3.85495	1.89021			hypothetical protein
	ywiE	-0.807865	-3.57126	-4.76798	1.7385			hypothetical protein
	csbC	-2.46136	-2.50905	-4.61671	2.90621	SigB		sugar transporter
	yqgZ	-1.61316	-3.31623	-4.89446	1.77018	SigB		hypothetical protein
	yqhB	-0.629952	-1.90695	-3.73116	1.58721		LexA	hypothetical protein
	ydaC	-2.18839	-2.91078	-3.85384	0.977951			hypothetical protein
	ydaD	-1.54522	-1.3232	-3.6464	1.34449	SigB		short chain dehydrogenase
	ydaE	-1.75268	-1.14096	-3.82302	1.68884			hypothetical protein
	ysdB	-1.47186	-2.29084	-2.78146	1.07461	SigW		hypothetical protein
	csbD	-1.59265	-2.24433	-4.41613	2.82952	SigB		sigma-B-controlled gene
	ywsA	-2.21044	-2.60341	-4.05092	0.629795			hypothetical protein
	ywsB	-1.45479	-2.43031	-4.46508	1.98364			hypothetical protein
	ywtG	-0.717027	-2.20225	-3.50264	1.30677	SigB		hypothetical protein
	dps	-1.43375	-2.73655	-3.67097	1.70041	SigB		DNA-protecting protein
	gltB	-0.177975	-3.5736	-5.66559	0.223325	SigA	GltC/GltR/TnrA	glutamate synthase subunit beta
	opuBC	-1.84081	-3.1701	-2.85779	1.63197			choline ABC transporter (choline-binding protein)
	opuBD	-1.36993	-3.08238	-2.65941	1.07323			choline ABC transporter (membrane protein)
	opuCA	-1.58393	-4.43823	-2.16823	0.697832			glycine betaine/carnitine/choline ABC transporter (ATP-binding
	opuCB	-1.18406	-4.67911	-2.43806	1.059			glycine betaine/carnitine/choline ABC transporter (membrane protein)
	opuCC	-1.09486	-5.05716	-2.74769	1.17985			glycine betaine/carnitine/choline ABC transporter
	opuCD	-1.45618	-4.90597	-3.43544	0.91123			glycine betaine/carnitine/choline ABC transporter (membrane protein)
	ybyB	-2.13043	-2.56265	-4.48708	2.3555			hypothetical protein
	ycdF	-1.02601	-2.31438	-3.70075	1.31803			hypothetical protein
	ydjJ	-1.35606	-2.34397	-4.26836	0.808178			hypothetical protein
	yfhK	-1.7117	-3.10005	-4.67628	2.04058	SigB,SigW		hypothetical protein
	yfhL	-1.45459	-2.71734	-4.10141	1.92681			hypothetical protein
	yfhM	-1.40292	-2.29834	-3.5282	2.16828			hypothetical protein
	yfkM	-1.44126	-1.95163	-3.98896	1.82846		Fur	hypothetical protein
	yflA	-2.08566	-2.65101	-3.92714	2.40685	SigB		hypothetical protein
	yhdN	-0.819799	-2.81938	-4.46425	1.65268			hypothetical protein
	nhaX	-1.79166	-2.43208	-4.49377	2.39905	SigB		putative regulatory gene for NhaC
	yjcE	-1.84552	-2.67346	-3.47506	3.20502			hypothetical protein
	ykoC	-0.76775	-3.34675	-4.06431	-0.42938			hypothetical protein
	ykoD	-0.470116	-3.44181	-4.08286	-0.194761			hypothetical protein
	ykoE	-0.790248	-3.30437	-3.8654	-0.545356			hypothetical protein
	ykoF	-0.904625	-3.57636	-3.18109	-0.605822			hypothetical protein
	ykzI	-1.75033	-2.64332	-3.71089	2.18112			hypothetical protein
	yneN	-1.07741	-3.22873	-3.39134	0.714449			hypothetical protein
	rpmE2	-1.33115	-3.25406	-2.96695	1.73151			50S ribosomal protein L31 type B
	yuaJ	-1.07681	-4.04035	-4.39993	0.436941			hypothetical protein
	yvgO	-0.458228	-1.21546	-4.56792	1.9433	SigB		hypothetical protein
	ywzA	-2.12635	-3.29463	-4.31427	2.56948			hypothetical protein
	yflT	-1.82836	-1.88961	-4.50664	2.92738			hypothetical protein
	ykzA	-1.58214	-2.17942	-4.24113	1.97916	SigB		hypothetical protein
Cluster 2
	Gene Name	5 min	30 min	2 h	24 h	Sig	Reg	Description
	ylxH	-0.177628	0.0243036	1.22101	2.68078			hypothetical protein
	cheB	0.0223205	0.157346	1.61444	2.58983			chemotaxis-specific methylesterase
	cheY	-0.4281	0.0675245	1.4739	2.92328			two-component response regulator
	fliP	0.136371	0.172938	1.34463	2.68166			flagellar biosynthesis protein FliP
	fliQ	-0.00121045	0.096632	1.27704	2.6142			flagellar biosynthesis protein FliQ
	fliR	0.098778	0.0358346	1.4651	2.74463			flagellar biosynthesis protein FliR
	flhA	-0.249368	-0.0556858	1.05419	2.79692			flagellar biosynthesis protein A
	flhB	-0.0393645	0.127153	1.26147	2.67194			flagellar biosynthesis protein FlhB
	flhF	-0.154594	-0.0215852	1.17485	2.78043			flagellar biosynthesis regulator FlhF
	trpE	0.164766	-0.876668	1.79666	2.602	SigA	Rho/MtrB	anthranilate synthase component I
	ywfA	-0.0891637	0.887184	0.517697	3.57324			hypothetical protein
	degR	-0.641226	-0.531229	0.168783	3.79296	SigD	ComK	activation of degradative enzyme (AprE, NprE, SacB)
	wapA	0.0121062	-0.33202	0.613287	2.99931	SigA	DegU/YvrH	cell wall-associated protein precursor
	yxxG	-0.514712	-0.497928	0.420033	3.30477			hypothetical protein
	yxiF	-0.695574	0.00950436	0.861237	3.21071			hypothetical protein
	yxiG	-0.753807	0.0848063	0.775233	3.68145			hypothetical protein
	yxiH	-0.421367	-0.227787	0.799807	2.85288			hypothetical protein
	yxiI	-0.221682	-0.0351223	0.73088	3.01785			hypothetical protein
	yxiJ	-0.456629	0.0424604	0.689604	3.18534			hypothetical protein
	yxiK	-0.375417	-0.436223	0.539801	3.20531			hypothetical protein
	yxiL	-0.33706	-0.529872	0.537341	3.1151			hypothetical protein
	nrdF	0.145794	-0.124705	0.577507	4.61905			ribonucleotide-diphosphate reductase subunit beta
	tasA	-0.0537428	-0.176139	0.229573	2.89173			translocation-dependent antimicrobial spore component
	yfiL	1.45601	1.66613	1.40578	5.40862			hypothetical protein
	yfiM	0.914966	1.13587	1.03786	4.83554			hypothetical protein
	yfiN	-0.163765	0.362177	0.677386	4.1237			hypothetical protein
	yufP	-0.530425	-1.06684	0.0615887	2.82265			hypothetical protein
	yxkC	-0.677	-0.411581	0.789154	2.88948	SigD	TnrA	hypothetical protein
	ytnL	0.466497	0.506298	0.676685	3.02336	SigA	YjbD/YtlI/YrzC	hypothetical protein
	yfkQ	-0.933496	-0.168487	-1.1425	4.15096			hypothetical protein
	nhaC	-0.18135	1.00433	1.36692	2.62585			Na+/H+ antiporter
	yomM	-0.289019	-0.0205892	0.2759	3.04448			hypothetical protein
	yomU	0.145437	0.252011	0.987303	3.08002			hypothetical protein
	yonH	0.683922	0.0734953	1.33094	4.35752			hypothetical protein
	yonJ	-0.00150696	-0.929177	0.954891	3.59875			hypothetical protein
	yonN	-0.305477			2.76185			hypothetical protein
	yoqK	-0.901659	-0.332444	0.600946	2.94086			hypothetical protein
	yoqL	1.28302	0.0426478	1.03305	3.60439			hypothetical protein
	yorE			1.3689	4.6935			hypothetical protein
	yorF	-0.300162	0.0307302	1.5589	4.48791			hypothetical protein
	yorG	-0.242296	-0.383179	0.988032	3.62833			hypothetical protein
	yorH		-0.758011	1.34625	2.62676			hypothetical protein
	yorN	-0.657024	-0.94992	-0.0827684	3.76678			hypothetical protein
	yorO	-0.219265	-0.581701	-0.161307	4.24574			hypothetical protein
	yorP	-0.715832	-0.464617	0.0527215	4.08213			hypothetical protein
	yorQ	-0.681681	-0.784125	-0.612064	3.47781			hypothetical protein
	yorR	-0.798519	-0.37654	1.18276	3.58775			hypothetical protein
	yorS	-0.265052	-0.357829	1.06253	3.82662			hypothetical protein
	yorV	-0.44294			3.89683			hypothetical protein
	yorW	-0.825923	-0.498185	0.985237	3.17515			hypothetical protein
	yorX	-0.731408	-0.35621		2.88152			hypothetical protein
	yosD	-0.125412		1.20595	2.65081			hypothetical protein
	yosH	-0.865766	-0.0176726	1.03128	3.30275			hypothetical protein
	yosI	0.0642759		0.829069	3.53953			hypothetical protein
	yosJ	-0.290171	0.178747	1.0828	3.41524			hypothetical protein
	yosK	-0.533038	0.154631	1.03023	3.07098			hypothetical protein
	yosL	-0.163919	-0.33112	1.33066	3.78179			hypothetical protein
	yosN	0.742795	0.0436231	1.3102	2.86027			hypothetical protein
	yosQ	0.164136	-0.261282	0.435979	4.91739			hypothetical protein
	yosR	0.0926508		0.617332	3.6621			hypothetical protein
	yosS	0.0229118			2.77978			hypothetical protein
	yosZ	-0.431622	-0.143796	0.573284	2.87326			hypothetical protein
	yotI	0.0493541		1.37713	3.83059			hypothetical protein
	yotK	-0.0416361	0.249826	0.949893	3.49105	SigB		hypothetical protein
	yxzC	-0.746487	-0.0354096	0.858635	3.33688			hypothetical protein
	yxzG	-0.254401	-0.0201463	0.840205	3.13284			hypothetical protein
Cluster 3
	Gene Name	5 min	30 min	2 h	24 h	Sig	Reg	Description
	srfAA	-0.0314956	0.153672	-0.421659	-3.74132	SigA	CodY/ComA/PerR	surfactin synthetase
	srfAC			-0.611284	-3.25054			surfactin synthetase
	bglC	0.719757	1.52681	0.722497	-2.08709	SigA		endo-1,4-beta-glucanase
	yqxJ	1.62461	1.92668	1.19762	-3.58742			hypothetical protein
	sacY	-0.137464	1.33789	0.842834	-2.84761	SigA	DegU/SacT/SacY	transcriptional antiterminator
	sacX	-0.0398249	1.35711	0.838378	-2.74347			negative regulatory protein of SacY
	ywfB	1.07614	0.0865043	-0.174659	-3.59756			hypothetical protein
	ywfC	1.04736	0.131379	-0.095257	-3.79649			hypothetical protein
	ywfD	1.81025	0.502539	-0.157988	-3.75377			hypothetical protein
	pel	1.82301	1.72116	0.629465	-3.68392		ComA/TnrA	pectate lyase
	yqiH	2.3526	2.48074	1.67828	-4.05907			hypothetical protein
	ydjM	3.35245	0.226897	0.0644377	-3.33107			hypothetical protein
	yqiI	2.42835	2.33183	1.79334	-4.09912	SigE	CcpA	hypothetical protein
	lspA	0.732232	0.465231	0.138635	-2.7966			lipoprotein signal peptidase
	rapC	1.30286	0.925434	0.054203	-2.93302	SigA/SigH	CodY/ComA	response regulator aspartate phosphatase
	rapF	1.6424	0.814409	0.897956	-2.34852	SigH	ComA	response regulator aspartate phosphatase
	ydfK	0.916835	0.926484	-0.790266	-3.1464	sigA	Mta	hypothetical protein
	yraI	0.0812646	0.64504	-0.37029	-3.29839			hypothetical protein
	yraJ	0.00140594	0.749307	-0.436435	-3.39273			hypothetical protein
	yrdB	1.0644	1.1486	0.98996	-2.41485			hypothetical protein
	yuaB	0.531773	2.00575	0.946872	-3.10637			hypothetical protein
	yvdA	0.594504	0.927387	0.0822207	-2.7064			hypothetical protein
	yveB	0.154388	1.39162	0.288322	-2.95298	SigA/SigG	DegU/SacT/SacY/TenA	hypothetical protein
	ywmC	0.0620008	0.869438	0.503495	-6.82951			hypothetical protein
	ywtB	1.67705	1.48573	1.51429	-4.5942			hypothetical protein
	ywtC	0.994237	1.43312	1.32482	-4.84078			hypothetical protein
	yfjA	0.554449	0.488669	-0.263844	-4.00573			hypothetical protein
	yfjB	0.595967	0.461281	-0.476486	-4.46899			hypothetical protein
	yfjC	0.491512	0.482928	0.100538	-3.02338			hypothetical protein
	yitN	0.448286	0.242225	2.0678e-05	-4.76162			yitN
	yitO	0.919682	0.217784	0.0331441	-4.26416			hypothetical protein
	yitP	1.01527	0.651899	0.0726437	-3.70708			hypothetical protein
	yjiA	0.586199	0.951288	0.448766	-4.3335			hypothetical protein
	ykvJ	0.901292	0.98333	0.932541	-3.76666			hypothetical protein
	ykvK	0.71641	0.645543	0.686911	-3.2764			hypothetical protein
	ykvL	0.490894	0.567935	0.580585	-3.09705			hypothetical protein
	ykvM	0.0945793	0.527983	0.577872	-2.91817			7-cyano-7-deazaguanine reductase
	yoaJ	0.517767	0.158051	0.112906	-4.94883		Fur	hypothetical protein
	speD	1.22702	1.51	1.3169	-2.30759	SigA	YqzB	S-adenosylmethionine decarboxylase proenzyme
	yvkN	1.18857	1.95988	1.28389	-3.92829			hypothetical protein
Cluster 4
	Gene Name	5 min	30 min	2 h	24 h	Sig	Reg	Description
	purA	2.18161	0.104665	0.473196	0.34924	SigA	PurR	adenylosuccinate synthetase
	rnpA	0.826417	1.18256	1.07521	-1.95459			ribonuclease P
	yacD	1.799	0.730185	1.11179	-2.0529			hypothetical protein
	slp	2.51126	-0.465309	-0.52089	-1.61159			small peptidoglycan-associated lipoprotein
	maf	0.959698	1.1924	0.547981	-1.63853			Maf-like protein
	ytxE	1.79488	1.12614	0.809088	-1.11817			flagellar motor protein MotS
	alsS	1.3041	1.61174	0.991915	-1.43788	SigA	AlsR/CcpA/YdiH/ArfM	acetolactate synthase
	alsD	1.53637	1.93427	1.13366	-1.38591			alpha-acetolactate decarboxylase
	yqxI	1.30919	1.51945	1.0156	-1.72312		Spo0A	hypothetical protein
	ywbE	1.97027	1.29526	1.00748	-0.807965			hypothetical protein
	ywdE	1.10739	1.13305	0.754871	-1.62642			hypothetical protein
	ywdF	1.93712	1.15276	1.43097	-1.16269			hypothetical protein
	ywfO	1.05478	1.45562	1.67004	-0.474032			hypothetical protein
	lip	1.23736	2.14906	1.13356	-0.938792			lipase
	purE	4.07344	0.280322	0.0948882	0.772384	SigA	PurR	phosphoribosylaminoimidazole carboxylase catalytic subunit
	purK	4.67548	0.595581	0.635928	1.00903			phosphoribosylaminoimidazole carboxylase II
	purB	3.88431	0.272496	0.178192	1.07243			adenylosuccinate lyase
	purC	4.23492	0.107961	0.447295	1.50959			phosphoribosylaminoimidazole-succinocarboxamide synthase
	purS	3.81684	0.0437365	0.234635	1.46349			phosphoribosylformylglycinamidine synthase subunit PurS
	purL	2.0994	0.705293	-0.707314	1.24155			phosphoribosylformylglycinamidine synthase II
	purQ	3.72013	-0.0933464	0.133226	1.42962			phosphoribosylformylglycinamidine synthase subunit I
	pyrR	2.36166	-0.559918	0.509067	0.278261	SigA	PyrR/PurR	pyrimidine regulatory protein PyrR
	pyrB	2.93374	-0.560245	-0.442876	0.579765			aspartate carbamoyltransferase catalytic subunit
	pyrAA	2.48729	-0.433516	-0.720778	0.422965			carbamoyl phosphate synthase small subunit
	pyrP	2.3932	-1.19061	-0.737607	0.330673			uracil permease
	ackA	1.04177	2.14027	1.30129	-0.606851	SigA	CcpA	acetate kinase
	nifS	2.03802	-0.358925	1.02198	0.880954	SigA	YrxA	cysteine desulfurase
	pksI	1.7574	0.6247	1.1099	-1.12083			polyketide biosynthesis enoyl-CoA hydratase
	mreBH	1.67277	0.726788	0.477009	0.703303			cell-shape determining protein;
	yvcE	1.64799	0.207898	0.765844	-1.19742			hypothetical protein
	xpt	4.9306	1.5378	-0.461557	2.79296	SigA	PurR	xanthine phosphoribosyltransferase
	yxaI	1.01064	0.965732	1.80544	-1.04646			hypothetical protein
	phoD	2.19913	2.40265	1.29542	0.120181	SigA	PhoP	Phosphodiesterase/alkaline phosphatase D
	ggaB	1.83964	1.59515	2.27721	-1.2553	SigA		membrane-bound protein
	phy	1.8632	1.62263	0.746296	-1.55036			phytase
	dapB	1.68002	0.802835	0.994154	-1.67635			dihydrodipicolinate reductase
	ypjD	2.04039	0.856497	0.581804	-2.23044			hypothetical protein
	mgsA	1.86825	1.11429	0.873357	-0.533254			methylglyoxal synthase
	ypjG	1.94392	0.937826	0.741339	-0.606262			hypothetical protein
	ypjH	1.78931	1.02151	1.28927	-0.432883			hypothetical protein
	comX	1.67878	0.251838	0.902618	0.221118	SigA		competence pheromone precursor (pheromone peptide aa 46->55, modified)
	nrdI	2.85409	1.80278	1.60749	-2.77981	SigA	ResD	ribonucleotide reductase stimulatory protein
	ylxY	1.63343	0.640746	0.742474	-1.72222			hypothetical protein
	ypmB	1.64474	0.99085	0.871888	-1.05563			hypothetical protein
	dinG	1.7552	1.14957	1.69106	-0.965682			bifunctional ATP-dependent DNA helicase/DNA polymerase III subunit epsilon
	bcsA	2.70691	0.64344	0.473388	1.41735			naringenin-chalcone synthase
	yhcG	1.20642	1.58603	1.69951	0.0149008			hypothetical protein;
	yhcH	1.05274	1.22528	1.8163	-1.08817			hypothetical protein
	ypbQ	2.77628	0.589028	0.757569				hypothetical protein
	yqjY	0.738091	1.2915	1.62682	-0.485998			hypothetical protein
	yktA	1.06727	0.895902	1.60095	-0.889102			hypothetical protein
	ynfE	1.0634	1.71833	0.997751	-1.5985			hypothetical protein;
	azlB	1.28024	1.67628	2.0495	-0.915604		AzlB	transcriptional regulator (Lrp/AsnC family);
	czcD	2.09223	1.30594	0.931099	-1.97762			cation-efflux system membrane protein
	ycnC	1.39108	1.7193	1.74004	-0.716494			hypothetical protein
	ydcM	1.95272	0.581816	1.63463	-0.879631			hypothetical protein
	lrpA	1.34032	0.414061	0.794509	-1.82855			transcriptional regulator (Lrp/AsnC family);
	yddS	1.1302	1.43554	1.65005	-0.312846			hypothetical protein
	ydeG	1.14283	1.854	1.23689	-1.40828			hypothetical protein
	yncB	2.45166	1.18221	0.969979				hypothetical protein
	yncC	0.86635	1.58665	0.879159	-0.725385			hypothetical protein
	ysbA	3.6316	0.662485	0.186682	0.957642			murein hydrolase regulator LrgA
	ysbB	2.42429	0.754458	-0.331803	0.975403			antiholin-like protein LrgB
	guaC	3.47874	0.00419646	0.571165	-0.541471		PurR	guanosine 5'-monophosphate oxidoreductase
	yvcA	1.35101	1.55621	1.14929	-1.75098			hypothetical protein
	ywgA	0.882012	1.55591	1.61442	-0.629269			hypothetical protein
	ywmB	2.01433	0.950441	0.342323	-1.95236			hypothetical protein
	ywnC	0.752706	1.43947	1.60327	-0.822425			hypothetical protein
	ywqC	1.29192	1.01508	0.566166	-1.64831		Spo0A	hypothetical protein
	ywqD	1.67786	1.03219	0.868729	-1.45455		Spo0A	hypothetical protein
	ywsC	3.56758	2.60406	2.95318	-2.15382			hypothetical protein
	ywtA	3.02951	1.8749	2.47705	-1.15804			hypothetical protein
	pelB	0.847635	1.70759	1.27431	-1.65869			pectate lyase
	pyrH	1.19464	0.971515	1.65264	0.474629			uridylate kinase
	ybcS	1.69157	0.272964	0.589603	-0.339718	SigA	AbrB/PhoP/Spo0A	hypothetical protein
	ycdI	0.696091	1.32508	1.73472	-1.38713	SigA	Zur	hypothetical protein
	ydjB	1.30823	0.742685	0.80525	-2.01067			hypothetical protein
	ydjN	2.81422	0.771484	0.789773	-0.573117			hypothetical protein
	yhaK	1.13636	1.59755	1.26143	-1.87797			hypothetical protein
	yhaQ	1.75125	1.59047	1.41581	-0.18639			hypothetical protein
	yhaY	0.73929	-1.86528	1.99312	-0.208109			hypothetical protein
	sigM	1.4029	0.663887	1.23157	-1.84216	SigA/SigM		RNA polymerase sigma factor SigM
	yhjL	1.70433	1.14468	1.26741	-0.781998	SigA	YhjM	hypothetical protein
	ctaO	1.67231	1.23608	-0.138043	0.111833			heme O synthase activity
	ykbA	1.89002	1.14169	0.855395	-0.194073			hypothetical protein
	sigI	1.61761	0.946321	0.384957	-1.20844	SigI		putative RNA polymerase sigma factor SigI
	ykrP	3.74713	-0.183909	-0.70803	0.417277			hypothetical protein
	ylbB	1.57914	1.12103	0.959129	-1.93996	SigF		hypothetical protein
	ylbK	1.6184	0.504969	0.724717	-1.05058			hypothetical protein
	ymaC	3.32672	2.43692	1.46597	-1.6261			hypothetical protein
	ymaD	2.20544	1.8897	1.02694	-1.78568			hypothetical protein
	yocC	1.50171	2.16902	1.67175	-0.944541			hypothetical protein
	yocH	2.67763	-0.120455	-0.446443	0.0846771	SigA	AbrB/YycF/Spo0A	hypothetical protein
	yozP	1.20125	1.67055	1.41636	-0.385729			hypothetical protein
	yrzK	1.00041	1.04143	1.403	-1.85631			hypothetical protein
	ytpS	1.70789	0.934113	0.865442	-1.18298			hypothetical protein
	yubD	0.210442	1.59447	0.950231	-0.554051			hypothetical protein
	yvsH	0.613845	1.20865	2.24607	-0.534762			hypothetical protein
	yvzD	1.65196	0.642611	0.37585	0.994517			hypothetical protein
	ywzB	2.48754	1.10615	0.646113	-1.19288			hypothetical protein
Cluster 5
	Gene Name	5 min	30 min	2 h	24 h	Sig	Reg	Description
	yybF	0.111243	1.2116	2.19479	0.0795877			hypothetical protein
	argC	2.51535	2.20631	1.67517	1.06271	SigA	AbrB/AhrC	N-acetyl-gamma-glutamyl-phosphate reductase
	argJ	1.34577	1.86599	1.12015	1.36872			bifunctional ornithine acetyltransferase/N-acetylglutamate synthase protein
	argB	0.618421	1.69685	0.922033	1.37498			N-acetylglutamate 5-phosphotransferase
	pyrG	0.623432	1.63514	1.03306	0.665838	SigA		CTP synthetase
	ald	0.683752	1.77513	1.06961	0.338946	SigA		L-alanine dehydrogenase
	ribE	0.209566	1.62424	1.07939	-0.0590229	SigA		riboflavin synthase subunit alpha
	phoB	1.29098	2.00303	1.60832	0.149935	SigA/SigE	PhoP	alkaline phosphatase III
	ydhF	1.19867	2.0514	1.95639	0.344232			hypothetical protein
	pheS	0.62994	1.15987	2.19369	0.625741	SigA	TrnB-Phe/TrnD-Phe	phenylalanyl-tRNA synthetase subunit alpha
	pheT	-0.193404	1.12715	1.87109	0.578068			phenylalanyl-tRNA synthetase subunit beta
	rplJ	0.527796	1.82787	1.74115	0.748168			50S ribosomal protein L10
	pstS	1.47683	3.32058	3.43781	4.79883	SigA	PhoP	phosphate ABC transporter (binding protein)
	pstC	1.15172	3.05348	3.04673	4.18066			phosphate ABC transporter (permease)
	pstA	0.783218	2.85186	3.08706	3.09835			phosphate ABC transporter (permease)
	pstBA	0.47389	2.90762	3.20274	2.77112			phosphate ABC transporter (ATP-binding protein)
	pstBB	-0.291507	2.37289	2.31283	2.5492			phosphate ABC transporter (ATP-binding protein)
	gcvT	0.289195	2.23546	2.12429	-0.797299			glycine cleavage system aminomethyltransferase T
	gcvPA	0.135902	2.13745	1.95666	-0.74122			glycine dehydrogenase subunit 1
	gcvPB	-0.626043	1.90915	1.63203	-0.619174			glycine dehydrogenase subunit 2
	yhcL	-0.202723	2.06644	0.807351	1.06888	SigA	YrzC	hypothetical protein
	yqiX	1.44366	1.75126	2.28191	0.703344			hypothetical protein
	pckA	0.802466	4.90323	4.13931	0.603358	sigA	YqzB	phosphoenolpyruvate carboxykinase
	yxeK	0.000356302	3.83572	1.47695	1.55666	SigA	YrzC/YjbD	hypothetical protein;
	yxeL	-0.488522	3.1354	1.12543	1.40385			hypothetical protein
	yxeM	-0.169841	3.8123	1.74902	1.90462			hypothetical protein
	yxeN	-0.716781	3.25108	0.860549	1.69299			hypothetical protein
	yxeO	-0.605504	2.7314	0.921168	1.90657			hypothetical protein
	yxeP	-0.720151	2.98609	0.800873	1.82501			hypothetical protein
	yxeQ	-0.554118	2.44427	0.362124	1.61069			hypothetical protein
	cysH	-0.0425256	2.32583	0.873402	0.563699	SigA		phosphoadenosine phosphosulfate
	yrhA	0.347019	1.67469	0.799273	0.535033	SigA	YrzC	hypothetical protein
	yrrT	0.558917	2.69462	1.62068	1.03247			hypothetical protein
	yxkD	0.186309	2.58205	2.96055	0.343064			hypothetical protein
	gapB	2.08116	5.11629	4.30802	1.53737	SigA	YqzB	glyceraldehyde-3-phosphate dehydrogenase
	hisS	0.234949	1.96923	1.84313	-0.0412974			histidyl-tRNA synthetase
	metE	-0.742758	2.31931	2.26531	0.613402			5-methyltetrahydropteroyltriglutamate--homocysteine
	sunT	1.5742	2.05913	1.69933	1.1136			sublancin 168 lantibiotic transporter
	bdbA	1.85191	1.94914	1.76182	1.70548			thiol-disulfide oxidoreductase
	tuaA	1.52013	2.88224	2.3776	2.53721	SigA	PhoP	biosynthesis of teichuronic acid
	tuaB	1.1843	2.64693	2.32463	0.877341			colanic acid exporter
	tuaC	0.795835	2.45875	2.16931	0.879926			biosynthesis of teichuronic acid
	tuaD	0.574815	2.38013	2.29127	0.791805			UDP-glucose 6-dehydrogenase
	tuaE	0.491112	2.02621	2.08918	0.656108			biosynthesis of teichuronic acid
	tuaF	0.771924	2.15116	2.08296	0.80792			biosynthesis of teichuronic acid
	tuaG	0.68853	2.17635	2.17439	0.807859			biosynthesis of teichuronic acid
	tuaH	0.248267	1.89513	2.10723	0.905876			biosynthesis of teichuronic acid
	ybgF	-0.512528	2.3264	1.71096	0.0699203	SigA	YcbA	similar to histidine permease
	yczC	-0.0194116	1.88609	0.602685	-0.371071			hypothetical protein
	yezD	0.516051	2.02888	1.08184	-0.0825051			hypothetical protein
	yitJ	-0.453062	1.68977	1.69528	0.504842			bifunctional homocysteine
	yjnA	-1.29961	2.50668	0.514378	1.73131			hypothetical protein
	guaD	-0.551122	1.73182	0.894814	0.474006	SigA	PucR	guanine deaminase
	mtnA	-0.861855		2.43087	0.827371	SigA		methylthioribose-1-phosphate isomerase
	mtnK	-0.248	3.02114	2.7078	0.747787			methylthioribose kinase
	cysP	0.0723315	2.15948	0.751702	0.3219	SigA		sulfate permease
	sat	0.0951071	2.19297	1.22485	0.890488			sulfate adenylyltransferase
	cysC	-0.259739	1.88883	0.950615	1.03852			adenylylsulfate kinase
	ynzG	0.55899	1.64926	0.810611	0.227016			hypothetical protein
	yoaB	1.00662	3.55631	3.86399	0.817017			hypothetical protein
	yoaC	0.802597	4.0742	3.44887	0.73123			hypothetical protein
	yoaD	0.962274	3.92549	3.39416	-0.704247			hypothetical protein
	yojH	0.519946	1.74064	1.4643	0.223827			hypothetical protein
	yonS	0.626091	1.58906	1.21169	1.3001			hypothetical protein
	ytbD	0.472387	1.41533	1.64754	0.19882			hypothetical protein
	ytlI	0.890086	2.22891	0.848448	0.488909	SigA	YjbD/YrzC	hypothetical protein
	ytmJ	0.402274	1.62993	0.201543	1.32381	SigA	YjbD/YrzC/YtlI	hypothetical protein
	ytmK	0.710909	1.58259	0.73541	0.698505			hypothetical protein
	yusA	0.0781539	1.86475	1.7687	0.908235			hypothetical protein
	yusB	0.690621	2.70394	2.908	0.803048			hypothetical protein
	yusC	0.739661	2.59623	2.52413	0.229417			hypothetical protein
	yvgW	0.52482	1.88969	0.165961	0.123188			hypothetical protein
Cluster 6
	Gene Name	5 min	30 min	2 h	24 h	Sig	Reg	Description
	yaaC	-0.615877	0.0610884	-0.101384	2.06909			hypothetical protein
	ctc	0.0364963	-0.51547	-0.494719	1.96349	SigA/SigB		50S ribosomal protein L25/general stress protein C
	spoVC	-0.151987	-0.607651	-0.507567	1.6332			peptidyl-tRNA hydrolase
	yabK	0.0432152	0.115374	0.156815	1.82249			hypothetical protein
	flgB	0.0944928	-0.263323	1.01495	1.63403	SigA/SigD	Spo0A	flagellar basal body rod protein FlgB
	flgC	0.107529	-0.415959	0.78853	1.58487			flagellar basal body rod protein FlgC
	fliE	0.0472292	-0.366383	0.85703	1.97664			flagellar hook-basal body protein FliE;
	fliF	0.496525	-0.527513	0.938482	2.03613			flagellar MS-ring protein; K02409 flagellar M-ring protein FliF
	fliG	0.191698	-0.646409	0.60483	1.92599			flagellar motor switch protein G
	fliH	0.118505	-0.63449	0.546742	1.92236			flagellar assembly protein H
	fliI	0.202452	-0.575369	0.597602	2.04676			flagellum-specific ATP synthase
	fliJ	0.0176326	-0.484913	0.883944	2.19008			flagellar biosynthesis chaperone
	ylxF	0.127004	-0.499025	0.92571	2.12416			hypothetical protein
	fliK	-0.193399	-0.306752	0.941169	2.28196			flagellar hook-length control
	flgD	-0.412218	-0.164977	1.05493	2.4956			flagellar basal body rod modification protein
	flgG	-0.562465	-0.259108	0.824767	2.32745			flagellar basal body rod protein FlgG
	fliL	-0.209792	-0.0238378	1.06721	2.20041			flagellar basal body-associated protein FliL
	fliM	-0.0553794	-0.168279	1.18785	2.09003			flagellar motor switch protein FliM
	fliY	-0.240719	-0.0729395	1.1361	1.97692			flagellar motor switch protein
	cheA	-0.0842492	-0.0194185	1.0795	2.33849			two-component sensor histidine kinase
	fliZ	0.101888	-0.000948162	1.30927	2.42481			flagellar protein
	cheW	0.027825	0.0675827	1.10791	2.32309			modulation of CheA activity in response to attractants (chemotaxis)
	cheD	0.45327	0.290705	1.28196	2.36519			required for methylation of methyl-accepting chemotaxis proteins (MCPs) by CheR
	sigD	0.304858	0.200408	1.11477	2.18295			RNA polymerase sigma factor SigD
	ylxL	0.147706	0.111069	1.22598	2.33398			hypothetical protein
	trpD	0.497776	-2.11616	1.01059	1.70212			anthranilate phosphoribosyltransferase
	trpF	0.234048	-2.41913	0.957617	1.39203			N-(5'-phosphoribosyl)anthranilate isomerase
	trpA	0.00349574	-1.69004	0.198344				tryptophan synthase subunit alpha
	trpC	0.579789	-2.26048	1.2284	1.79655			indole-3-glycerol-phosphate synthase
	licT	-0.47751	0.198466	0.291252	1.94583	SigA	CcpA/DegU/LicT	transcriptional antiterminator(BglG family)
	dltD	-0.0777057	0.476591	1.19844	1.64484	SigD/SigX	Spo0A	D-alanine esterification of lipoteichoic acid and wall teichoic acid (D-alanine transfer from undecaprenol-P to the poly(glycerophosphate) chain of LTA) (lipoteichoic acid biosynthesis)
	epr	-0.195685	1.07477	1.03551	1.9166	SigD	Hpr/SinR	extracellular serine protease
	ssuA	-0.3946	0.946148	0.0621576	1.67915	SigA	YjbD/YrzC	aliphatic sulfonate ABC transporter (binding lipoprotein)
	motA	-0.441915	-0.299911	-0.200671	2.19304	SigD		flagellar motor protein MotA
	motB	-0.509834	-0.454619	-0.5745	2.00523			flagellar motor protein MotB
	cheV	-0.841934	-0.738907	-0.262579	2.41131	SigD		modulation of CheA activity in response to attractants (chemotaxis)
	yitT	-0.526682	0.17461	-0.819045	1.99414			hypothetical protein
	mcpB	-0.515311	0.12862	0.115459	1.76869	SigD		methyl-accepting chemotaxis protein
	tlpA	-0.0317033	-0.00833105	-0.452013	2.20682	SigD		methyl-accepting chemotaxis protein
	mcpA	-0.74647	-0.502165	-0.436826	2.35744			methyl-accepting chemotaxis protein
	flhO	0.0339931	-0.109808	-0.0288539	1.63735	sigE		flagellar basal-body rod protein
	fliD	0.69153	0.278716	0.825706	1.61095	SigD		flagellar capping protein
	fliS	0.206079	0.129851	0.589141	1.9906			flagellar protein FliS
	fliT	0.248135	0.1665	0.489	2.17931			flagellar protein
	xtmA	-0.0662355	-0.338467	-0.104305	2.09987		Xpf	PBSX defective prophage terminase (small subunit)
	treP	0.0233382	0.158169	-0.501463	1.58999	SigA	CcpA/TreR	phosphotransferase system (PTS) trehalose-specific enzyme IIBC component
	pbuX	3.09995	1.51544	-0.676971	3.05504			xanthine permease
	asnH	0.735987	-0.717288	-0.495207	2.30793			asparagine synthetase (glutamine-hydrolyzing)
	yxiM	-0.450044	-0.257752	0.277504	2.68541			hypothetical protein
	cgeD	-0.485864	-0.483367	-0.0447145	1.79856	SigK	GerE	involved in maturation of the outermost layer of the spore
	cgeE	-0.474053	-0.407538	0.421385	1.90164			involved in maturation of the outermost layer of the spore
	kipR	0.828024	0.445786	-0.0150729	1.8208	SigK	KipR/TnrA	transcriptional regulator (IclR family);
	ycsI	0.604989	0.330805	0.418402	1.70426			hypothetical protein
	kipI	0.57946	0.437417	0.15733	1.74733			inhibition of the autophosphorylation reaction of KinA
	kipA	0.451275	0.519699	0.0335033	2.11561			antagonist of KipI
	ywjB	-0.528055	-0.774472	-0.566432	1.83364			hypothetical protein
	yqhV	0.476656		-0.552484	1.93729	SigE	YlbO/SpoIIID	hypothetical protein
	yydB	0.644801	0.316289	0.669551	1.694			hypothetical protein
	mcpC	-0.538979	-0.586874	-0.192533	2.58465	SigD		methyl-accepting chemotaxis protein
	sipW	0.693433	0.232931	0.69721	2.5439	SigA/SigR	Spo0A	type I signal peptidase
	wprA	-0.570268	0.0741588	0.167107	2.0116		YvrH	cell wall-associated protein precursor
	slr	0.250052	-0.0954396	-0.443395	1.848			transcriptional regulator
	yveL	0.525951	1.08327	0.632501	1.83211	SigA	SinR	hypothetical protein
	yveM	0.777432	0.554985	0.782959	1.88297			hypothetical protein
	yveN	0.746544	0.711541	0.735478	1.59814			hypothetical protein
	yveP	0.111482	0.65218	0.312612	1.90484			hypothetical protein
	yveQ	0.26625	0.601032	0.612573	1.78089			hypothetical protein
	yveR	0.202978	0.484674	0.501562	1.87216			hypothetical protein
	yveS	-0.0130062	0.52071	0.255676	1.71718			hypothetical protein
	yveT	-0.0806172	0.431751	0.289501	1.876			hypothetical protein
	yvfA	-0.46807	0.42036	0.0612283	1.65395			hypothetical protein
	yvfC	-0.480382	0.184585	0.0274009	1.60617			hypothetical protein;
	yvfE	-0.780991	-0.267965	-0.0487982	1.97309			hypothetical protein
	yvfF	-0.642266	-0.0529299	0.0398262	1.9457			hypothetical protein
	ssuB	-0.635266	1.18327	0.121511	1.59933	SigA	YjbD/YrzC	aliphatic sulfonate ABC transporter (binding protein);
	yufO	-0.76758	-1.03535	-0.102366	2.47162			hypothetical protein
	maeN	0.223751	0.0854505	0.702112	1.63498	SigA	YufM	Na+/malate symporter
	ywtD	-0.163582	0.621886	0.655644	2.38077			hypothetical protein
	yxkH	-0.303442	0.454423	0.330129	2.26193			hypothetical protein
	mtbP	-0.769158	-0.556782	-0.128111	1.90234			modification methylase Bsu
	rnhB	-0.644666	-0.52491	-0.216762	2.44569			ribonuclease HII
	sunA	-0.480304	0.760939	-0.0358937	2.71117		Rok/YvrH	sublancin 168 lantibiotic antimicrobial precursor peptide
	ybdO	-0.651463	-0.412215	-0.664677	2.81114	SigD		hypothetical protein
	gamA	0.679835	-0.28199	1.2889	1.62479			glucosamine-6-phosphate isomerase
	ydjI	-0.15381	-0.0373024	-0.110207	1.98811			hypothetical protein
	ydjK	-0.228419	-0.0447586	-0.202906	2.07374	SigA	IolR	hypothetical protein
	pbuG	2.0882	0.447701	-0.673671	1.76952		PurR	hypoxanthine/guanine permease
	yebG	-0.526589	-0.436504	-0.792486	1.70982			hypothetical protein
	yetO	-0.237282	-0.501655	-0.798711	2.35372			hypothetical protein
	yfhO	1.57968	-0.546692	-0.8192	1.87808			hypothetical protein
	yflB	-0.238123	-0.31331	-0.691777	1.65547			hypothetical protein
	yfmS	-0.536188	0.0944789	-0.144968	1.79567	SigD		hypothetical protein
	yfmT	-0.45009	0.0707033	0.174017	1.60604			hypothetical protein
	yheJ	0.22943	-2.20687	1.04842	1.1152			hypothetical protein
	hemAT	-0.67756	-0.458313	-0.653708	1.89515	SigD		haem-based aerotactic transducer
	yjbJ	-0.643414	-0.476326	-0.216783	2.15129	SigD		hypothetical protein
	yjcQ	-0.0457749	-1.21337	0.238263	1.77899			hypothetical protein
	ykoP	-0.679039	0.20841	-0.156787	2.23312			hypothetical protein
	ykvQ	0.448593	0.555546	0.464494	1.59944			hypothetical protein
	ylqG	-0.740507	-0.256374	-0.0980654	2.27064			hypothetical protein
	ylqH	-0.755673	0.541272	0.863093	2.4816			hypothetical protein
	yodU	-0.161545	0.416571	0.0135937	1.8451			hypothetical protein
	yokD	-0.0912363	0.16518	-0.465687	1.7366			hypothetical protein
	yokE	1.05018	0.64501	0.889405	1.64853			hypothetical protein
	yomE	0.0994608	-0.121942		2.51616			hypothetical protein
	yomR	0.097244	-0.195521	0.117103	2.07271			hypothetical protein
	yomT	0.264724		0.917981	1.99599			hypothetical protein
	yomV	0.244727	0.806498	0.718855	2.41562			hypothetical protein
	yomW	-0.0357322	0.397698	0.784893	2.47019			hypothetical protein
	yomX	-0.451838	0.0571965	1.00035	2.05326			hypothetical protein
	yomY	0.395805	-0.0498071	0.975745	2.55492			hypothetical protein
	yomZ	0.730764	0.259401	1.26814	2.24996			hypothetical protein
	yonC	0.778714	0.246271	1.19658	2.22497			hypothetical protein
	yonF	-0.746548	-0.0639515	0.104114	2.34796			hypothetical protein
	yopI	-0.0695518	0.119926	0.466823	1.70465			hypothetical protein
	yopJ	-0.674224	0.0961512	0.0790283	2.43547			hypothetical protein
	yopK	-0.525783	-0.0358434	0.52821	1.71576			hypothetical protein
	yopL	-1.03844	-0.917876	0.0563842	2.53069			hypothetical protein
	yopW	0.609968	0.328664	1.07838	2.04164			hypothetical protein
	yopX	0.621935	0.456445	0.876074	2.45653			hypothetical protein
	yopY	0.359657	0.44055	0.939917	2.09065			hypothetical protein
	yoqB	0.235004	-0.0900165	0.852529	2.04511			hypothetical protein
	yoqC	0.169373	-0.178195	0.430288	1.78405			hypothetical protein
	yoqE	0.755257	0.407796	1.01866	1.84277			hypothetical protein
	yoqF	0.391153	0.624545	0.805679	1.71141			hypothetical protein
	yoqG	0.721942	0.337342	0.930744	2.05922			hypothetical protein
	yoqI	0.505903	0.480296	0.721964	1.73989			hypothetical protein
	yoqJ	0.0935636	0.457006	0.79779	2.48468			hypothetical protein
	yoqY	-0.54485	-0.385018	0.197217	2.11368			hypothetical protein
	yorB	-0.68288	-0.321657	-0.782011	2.3563		LexA	hypothetical protein
	yorC	0.0787622	-0.15956	-0.488455	1.91154			hypothetical protein
	yorD	-0.160401	-0.563362	0.146554	2.60774			hypothetical protein
	yorI	-0.434797	-0.171976	0.988285	2.00413			hypothetical protein
	yorJ	-0.563192	-0.415645	0.478452	2.15455			hypothetical protein
	yorK	-0.612635	-0.196193	0.314927	1.92675			hypothetical protein
	yorY	-0.805623	-0.00917726	0.166475	2.17067			hypothetical protein
	yosB	-0.745822	-0.458628	0.761803	1.65855			hypothetical protein
	yosG	-0.464441	-0.305056	0.838461	2.31182			hypothetical protein
	nrdI	-1.73594		0.49637	0.78662	SigA	ResD	ribonucleotide reductase stimulatory protein
	yosV	-0.176301	1.03364	0.57515	1.98499			hypothetical protein
	yotB	0.441743	0.318744	1.12595	2.42886			hypothetical protein
	yotC	0.314652	0.695728	0.921248	2.39612			hypothetical protein
	yotD	0.112395	0.045106	0.655828	2.70908			hypothetical protein
	yotE	-0.642016	-0.264532	0.152925	1.69034			hypothetical protein
	yotG	0.24101	0.649629	1.1489	2.35651			hypothetical protein
	yotH	0.00483142	0.236223	0.72122	2.35231			hypothetical protein
	ytlB	0.543649	0.0220467	0.28656	2.28482	SigK		hypothetical protein
	ytlR	0.0381674	0.0422974	0.432865	1.87082			hypothetical protein
	yurO	-0.856622	-0.873106	0.741257	2.23486			hypothetical protein
	yvbJ	-0.63551	0.0548351	0.679491	1.65199			hypothetical protein
	yvbX	-0.180929	0.254884	0.85645	1.76427			hypothetical protein
	yvgY	-0.495487	-0.523942	-0.499228	1.93447			hypothetical protein
Cluster 7
	Gene Name	5 min	30 min	2 h	24 h	Sig	Reg	Description
	yycD	-1.13372	-1.58687	-3.13984	2.19422	sigB		hypothetical protein
	yaaH	-0.475409	-0.555721	-1.25369	1.83616	SigE		hypothetical protein
	yaaI	-0.743906	-1.49751	-2.28991	2.2079			hypothetical protein
	ctsR	-0.451711	-1.57858	-1.23956	1.57875	sigA,sigB	CtsR	transcriptional regulator
	mcsA	-0.288779	-1.47866	-1.01577	1.61073			modulation of CtsR repression
	ygxB	-0.915278	-1.22062	-3.09738	1.73437			hypothetical protein
	glpK	-1.12915	-0.967425	-2.60845	1.53058	SigA	CcpA/GlpP	glycerol kinase
	ytxJ	-1.13343	-1.97427	-2.16967	1.31411	SigB/SigH		hypothetical protein
	ytxG	-1.16388	-1.94944	-2.07353	1.52868			hypothetical protein;
	ytxH	-1.10663	-2.03404	-2.09324	1.47521			hypothetical protein
	pbpE	-0.967597	-1.40851	-1.61526	1.39516	SigW	AbrB	penicillin-binding protein 4*
	racX	-1.08392	-1.46425	-1.77151	1.63401			amino acid racemase
	csbA	-0.471963	-0.639837	-0.898969	1.62831	SigA/SigB		hypothetical protein
	ywcJ	-1.16153	-0.52596	-1.75787	0.808351	SigA	YdiH	hypothetical protein
	hag	-1.24566	-1.00447	-0.702412	2.28068	SigD	CodY	flagellin
	nadE	-0.519255	-0.937744	-0.741551	2.16891	SigA/SigB		NAD synthetase
	rsbV	-0.584624	-2.04974	-2.37654	0.982729	SigA/SigB		anti-anti-sigma factor (antagonist of RsbW)
	rsbW	-0.632443	-2.15872	-2.69304	1.6875			serine-protein kinase RsbW
	sigB	-0.52164	-2.15858	-2.74256	1.50202			RNA polymerase sigma factor SigB
	rsbX	-0.647334	-1.85083	-2.66901				serine phosphatase
	yvyD	-1.26109	-2.18657	-2.02457	1.13577	SigB/SigH	SpoOA	hypothetical protein
	dppD	-0.307623	-1.60209	-1.37256	0.846964			dipeptide ABC transporter (ATP-binding protein)
	dppE	-0.495711	-1.82065		0.830777			dipeptide ABC transporter (dipeptide-binding protein);
	nrgA	-1.60555	-1.53106	-1.75472	1.21942	SigA	TnrA	ammonium transporter
	yxxB	-0.675385	-0.589517	-1.07986	1.6478			hypothetical protein
	yoaA	-0.661559	-0.806081	-1.56921	2.0065			hypothetical protein
	yhxD	-0.491344	-0.78111	-3.056	1.26378			hypothetical protein
	katE	-0.517259	-1.23014	-3.47197	1.95949	SigB		catalase 2
	yxiS	-0.612546	-1.16409	-2.70071	2.23514			hypothetical protein
	yxaM	-0.417115	-1.66741	-1.56396	1.88774		AbrB	hypothetical protein
	yxbA	-0.468065	-0.457179	-1.15125	3.16564			hypothetical protein;
	yxbB	-0.446948	-0.350616	-1.2525	2.67686			hypothetical protein
	yxnB	-0.525846	-0.464533	-1.35222	3.1185			hypothetical protein
	yxiO	-0.746624	-0.983189	-0.704639	1.73343			hypothetical protein
	dhbB	-0.198408	-1.7141	-0.755782	1.10207	SigA	Fur	isochorismatase
	yqbL	-0.271612	-0.827532	-0.901642	2.36296			hypothetical protein
	ywjA	-0.302083	-0.930143	-0.721676	1.83025			hypothetical protein
	ywjC	-0.666764	-1.27091	-2.37398	0.921684	SigB		hypothetical protein
	yxbC	-0.565653	-0.94054	-2.11671	2.49797		AbrB/Spo0A	hypothetical protein
	yxbG	-0.647784	-1.06028	-3.68836	2.70923			short chain dehydrogenase
	yydF	-0.940584	-3.24873	-0.522582	4.37703	SigA	Rok	hypothetical protein
	glnM	-0.850075	-1.62818	-0.960481	1.37054		TnrA	glutamine ABC transporter (integral membrane protein);
	glnP	-0.223955	-1.62422	-1.12213	1.0554			glutamine ABC transporter (integral membrane protein);
	yhcM	-1.20423	-1.36122	-2.29228	2.3101	SigF		hypothetical protein
	yqhA	0.545579	-2.20102	-2.95011	1.13861	SigB		hypothetical protein
	csbB	-0.0409688	-1.3607	-2.20707	1.79523	SigB/SigX		stress response protein;
	yxeB	-0.701927	-1.29988	-0.435501	2.10098		Fur	hypothetical protein
	aldY	-1.16917	-1.31261	-2.34862	1.84176	SigB		aldehyde dehydrogenase
	bofC	-0.605237	-0.991206	-2.26444	1.71212	SigB/SigF/SigG	SpoVT	forespore regulator of the sigma-K checkpoint
	csbX	-0.539161	-1.42147	-3.20947	1.38921			sigma-B-transcribed gene
	cydA	-1.929	-1.30354	-1.77513	2.56443	SigA	CcpA/ResD/YdiH	cytochrome bd ubiquinol oxidase (subunit I)
	cydB	-2.02715	-0.652185	-1.46861	1.74469			cytochrome bd ubiquinol oxidase (subunit II)
	katX	-0.743914	-0.464112	-2.3031	2.39053	SigB/SigF	RsfA	major catalase in spores
	lctP	-2.34709	-1.12675	-2.00952	1.7516	SigA	AlsR/ResD/YdiH/ArfM	L-lactate permease
	ldh	-2.37975	-0.919747	-2.2971	2.48011			L-lactate dehydrogenase [EC:1.1.1.27]
	ydaP	-0.450401	-1.12655	-3.16927	2.38021	SigB		pyruvate oxidase
	ydaS	-1.34967	-1.23329	-3.50585	2.34679	SigB		hypothetical protein;
	ydaT	-0.87166	-1.58379	-3.41821	2.22883			hypothetical protein
	ydhK	-0.450479	-0.579626	-1.2339	1.78428	SigB		hypothetical protein
	spo0M	-1.79752	-2.08647	-1.80475	1.51385	SigH		sporulation-control gene
	ykwB	-1.48587	-1.6106	-0.749316	1.30071	sigA	YufM	hypothetical protein
	yscA	-1.54064	-1.42437		2.30346			hypothetical protein
	yscB	-1.13616	-0.746348	-0.653675	2.17941	sigD		hypothetical protein
	ysnF	-1.02464	-0.711578	-3.28592	1.73723	SigB		hypothetical protein
	yufN	-0.582605	-1.09084	-0.639908	2.42006			hypothetical protein
	yufQ	-0.772935	-1.00164	-0.503061	2.89929			hypothetical protein
	yugO	-0.447196	-0.732322	-1.10001	1.96479			hypothetical protein;
	yugU	-0.617247	-0.987753	-1.13417	1.8461			hypothetical protein
	yvdR	-1.11957	-2.28613	-2.06067	1.22156			hypothetical protein
	yvdS	-1.39667	-1.99869	-2.03575	1.32228			hypothetical protein
	ywmE	-0.4857	-0.59046	-1.71376	1.30588	SigB		hypothetical protein
	yxjJ	-1.87982	-2.11709	-2.29246	1.36221	SigW	DegU	hypothetical protein
	amyX	-0.546106	-0.966855	-0.589338	2.12683			pullulanase
	opuBB	-1.55004	-2.24831	-1.62791	1.84952			choline ABC transporter (membrane protein)
	ybcO	-1.2193	-0.380073	-1.14489	1.96865	SigA	AbrB/PhoP/Spo0A	hypothetical protein
	cypC	-1.20958	-0.892416	-2.96275	2.27434			fatty acid beta-hydroxylating cytochrome P450
	ybfO	-1.39786	-1.75556	-2.23988	1.29242	SigW		hypothetical protein
	ycdG	-0.939929	-1.52096	-3.33106	2.43135			hypothetical protein
	yebE	-0.812209	-0.927568	-1.34724	1.97133			hypothetical protein
	yerD	-0.743689	-1.64945	-3.48363	2.52477			hypothetical protein
	yfhD	-0.42455	-1.19219	-1.81563	0.986396	SigF		hypothetical protein
	yfhF	-0.600564	-1.05664	-1.9275	1.2073			hypothetical protein
	yfkD	-0.175389	-1.29147	-2.57386	2.72994	SigG		hypothetical protein
	yfkE	-0.213186	-1.65416	-2.83579	1.47726			hypothetical protein
	yfkI	-0.768313	-1.58594	-2.11759	1.39437	SigA/SigB		hypothetical protein
	yfkJ	-0.968337	-1.71725	-2.26477	1.31755			hypothetical protein
	yfkR	-0.0670302	-1.62579	-1.90872	3.20569			hypothetical protein
	yfkS	-1.09156	-1.48635	-1.64982	3.49319			hypothetical protein
	yfkT	-1.74218	-1.90476	-2.49342	3.14727			hypothetical protein
	yflC	-0.160279	-0.994577	-1.06659	1.66217			hypothetical protein
	yflD	-0.117929	-1.18215	-1.56677	1.87685			hypothetical protein
	yfmH	-0.412128	-2.7772	-0.0731843	3.00886			hypothetical protein
	yhdF	-0.571229	-1.17268	-1.99533	0.806571	SigB		hypothetical protein
	yjgB	-0.433078	-0.697324	-2.89118	1.74786	SigB		hypothetical protein
	yjgC	-1.53208	-0.943937	-3.14624	2.70068	SigB		hypothetical protein
	yjgD	-1.63819	-0.655469	-2.91539	2.8552			hypothetical protein
	yjlB	-1.11507	-1.38965	-2.57195	0.827448			hypothetical protein
	ykgA	-0.922198	-1.79344	-3.04696	0.882046	SigB		hypothetical protein
	ykoM	-1.24007	-2.04312	-1.14234	2.09825			hypothetical protein
	ykoV	-1.07932	-0.692182	-0.591875	1.8515			hypothetical protein
	ykuN	-0.848572	-1.41865	-0.242779	2.08209	SigA	Fur	flavodoxin
	ykuO	-0.96585	-1.63368	-0.414009	2.93299			hypothetical protein
	ykuP	-1.29186	-1.96344	-1.0462	2.9907			hypothetical protein
	ykvP	-0.747621	-1.1661	-1.38142	2.00636	SigK		hypothetical protein
	ylqB	-0.838246	-0.79192	-1.04141	3.10865	SigD		hypothetical protein
	yocB	-1.14413	-1.29217	-3.44172	2.21794			hypothetical protein
	yocK	-1.37734	-1.07644	-3.82963	2.444	SigB		hypothetical protein
	yojJ	-0.762714	-0.916009	-1.29428	1.60949			hypothetical protein
	yoqZ	-0.819044	-1.53437	-2.37155	1.16743			hypothetical protein
	yosW	-1.18773	-1.11976		2.16192			hypothetical protein
	ytaB	-1.06918	-1.87287	-2.42897	0.849872			hypothetical protein
	ytkC	-0.807989	-1.95	-2.90411	1.58684			hypothetical protein
	yuaG	-1.23965	-1.99824	-1.89889	0.942909			hypothetical protein
	yuaI	-1.2916	-2.21917	-2.17085	0.94702			hypothetical protein
	yurM	-0.467394	-2.00509	-0.444156	1.42852			hypothetical protein
	yurN	-0.533534	-1.78076	-0.423253	1.49694			hypothetical protein
	yuzA	-0.854803	-1.35258	-3.14903	1.36071	SigG		hypothetical protein
	yvaA	-0.732661	-1.06873	-2.08749	1.02496			hypothetical protein
	yvaY	-0.836621	-0.617979	-1.36918	3.61142		AbrB/Rok/Spo0A	hypothetical protein
	yvbY	-0.495331	-0.831943	-2.08659				hypothetical protein
	yvgZ	-0.811277	-0.653736	-0.873938	2.21363			hypothetical protein
	yvqH	-0.578996	-0.578468	-1.18214	3.77651	SigA	AbrB/YvqC	hypothetical protein
	yvqI	-0.588585	-0.707436	-1.41658	3.27998			hypothetical protein
	yxnA	-1.32132	-1.48083	-2.43703	2.46174			short chain dehydrogenase
	yxzF	-1.41906	-1.76141	-2.07429	2.26571			hypothetical protein
	ydaG	-0.34847	-0.433674	-1.09953	1.66995	SigB		hypothetical protein
Cluster 8
	Gene Name	5 min	30 min	2 h	24 h	Sig	Reg	Description
	yyaJ	0.103564	0.0895822	0.828229	-2.0627			hypothetical protein
	hprT	0.895848	0.460482	1.14313	-1.92484			hypoxanthine-guanine phosphoribosyltransferase
	srfAB	-0.134868	-0.0392807	-0.611407	-3.53001			surfactin synthetase
	srfAD	-0.663545	-0.454122	-0.506281	-3.20821			surfactin synthetase
	comS	-0.199145	0.137703	-0.198896	-2.91521			regulation of genetic competence; assembly link between other regulatory components of the competence signal transduction pathway
	aprE	-0.749673	0.0708587	-2.09111	-2.29037	SigA	AbrB/DegU/Hpr/TenA/SinR	serine alkaline protease (subtilisin E)
	spoIIGA	1.14335	-0.984822	-1.0316	-2.04629	SigA/sigF/SigG	Spo0A/RsfA/SpoVT	protease
	degQ	1.41894	-3.07744	0.463231	-3.58901	SigA	ComA/DegU	hyperproduction of levansucrase and other extracellular degradative enzyme (AprE, NprE, AmyE)
	degU	0.679437	0.477889	0.420784	-1.84208	SigA	DegU/TnrA	two-component response regulator
	rpoE	-0.222313	0.151871	-0.0979172	-1.58953	SigA	YsiA	DNA-directed RNA polymerase subunit delta
	ppiB	0.874335	0.00120559	0.237173	-1.73848	SigA		peptidyl-prolyl isomerase
	resA	1.06716	0.430758	-0.169867	-1.72898	SigA	PhoP/ResD	thiol-disulfide oxidoreductase
	ywaD	-0.06509	-0.352955	-0.512292	-3.0196			hypothetical protein
	ywcD	0.974117	0.802935	0.215431	-1.87592			hypothetical protein
	ywdD	1.20959	0.116885	-0.0847346	-1.94403			hypothetical protein
	ywfE	0.918054	-0.793278	-0.759057	-3.56527			hypothetical protein
	ywfF	0.604516	-0.446109	-0.408384	-3.26526			hypothetical protein
	ywfG	0.443057	-0.454408	-0.685996	-3.22108			transaminase
	rsfA	-0.62115	0.136885	-0.728326	-1.58969	SigF/SigG	RsfA	probable transcriptional regulatory protein
	glpT	-0.493181	1.41642	-0.543533	-2.45417	SigA	GlpP/PhoP	glycerol-3-phosphate permease;
	nprB	0.42717	-0.0556943	-0.719204	-2.46723			extracellular neutral protease B
	xylA	-0.816166	-0.542412	-1.23732	-1.72551	SigA	CcpA/CcpB/XylR	xylose isomerase
	katA	-0.658221		-1.08675	-2.00047		PerR	vegetative catalase 1
	rbsC	-0.466508	1.02711	-0.528242	-1.66632	SigA	AbrB/CcpA	ribose ABC transporter (permease)
	yxiB	0.587312	1.17356	0.71977	-1.76545			hypothetical protein
	yneE	0.688857	-0.616983	-0.60049	-2.05424		Spo0A	hypothetical protein
	yneF	0.490323	-0.808563	0.386357	-2.27526			hypothetical protein
	licB	-0.631124	1.62479	-0.439596	-1.11499	SigA	CcpA/LicR	phosphotransferase system (PTS) lichenan-specific enzyme IIB component
	licC	-0.653194	1.62428	-0.476009	-1.68351			phosphotransferase system (PTS) lichenan-specific enzyme IIC component
	licA	-0.434539	1.8557	-0.275545	-1.6589			phosphotransferase system (PTS) lichenan-specific enzyme IIA component
	ypaA	0.471362	0.516662	0.563059	-1.60278			hypothetical protein
	ypbS	0.947188	-0.588938	0.733556	-1.73265			hypothetical protein
	yqfZ	0.822699	-0.0458737	0.47259	-2.21814	SigE	SpoIIID	hypothetical protein
	yqgB	0.286134	0.288204	0.211855	-1.65091			hypothetical protein
	yqiK	1.07736	1.1974	-0.140103	-2.2389			hypothetical protein
	yqjL	0.535536	-0.900584	-1.87073	-1.6343	sigE	CcpA	hypothetical protein
	fur	-0.0998479	0.0528466	0.174307	-1.76367	SigA	PerR	transcriptional regulator (Fur family
	yrkK	0.819934	0.172164	0.825195	-1.86162			hypothetical protein
	def	-0.0534104	0.0129414	0.00815076	-1.77562			peptide deformylase
	yktC	0.644701	-0.247783	-0.81711	-1.84273			hypothetical protein
	yneP	0.177929	-0.726777	0.298118	-1.76382			hypothetical protein
	ynfF	0.154263	0.577599	0.03921	-1.63299			hypothetical protein
	yfiD	0.28906	0.650396	0.836865	-2.30403			hypothetical protein
	phrF	0.736191	0.342449	0.213602	-2.01647	SigH	ComA	regulator of the activity of phosphatase RapF
	ydcK	0.164806	-0.102385	0.0192426	-2.14238			hypothetical protein
	ydfQ	0.00777199	-1.01092	-0.662985	-1.66372			hypothetical protein
	yisQ	0.666366	0.491665	-0.195286	-1.86718			hypothetical protein
	yitU	1.04995	-0.672103	0.69786	-1.66607			hypothetical protein
	yrhH	0.0361132	-0.962339	-1.37524	-2.67272	SigW/SigX		hypothetical protein
	yshA	0.36937	0.206036	-0.0104461	-1.71674			hypothetical protein
	yshB	0.507516	0.0949828	0.058311	-1.90423			hypothetical protein
	yukD	0.596238	1.00722	0.47198	-1.59385			hypothetical protein
	yvdB	-0.448549	-0.0574322	-0.965024	-2.17005			hypothetical protein
	ywmD	-0.0558667	0.550231	-0.506717	-3.20913			hypothetical protein
	ywoA	-0.0214866	-0.431131	-0.766235	-2.14268	SigM/SigX		hypothetical protein
	ywqH	0.47184	0.374469	0.546458	-1.68685			hypothetical protein
	ywrC	-0.239144	-0.495813	0.0499253	-1.72634			hypothetical protein
	pksC	0.791625	0.806431	0.41887	-2.27505			involved in polyketide synthesis
	xlyB	-0.701515	-0.953712	-0.916125	-1.93869			N-acetylmuramoyl-L-alanine amidase
	ybcC	0.333334	-0.355776	-1.01884	-1.61185			hypothetical protein
	ycdC	0.899097	1.15081	0.679428	-1.97274			hypothetical protein
	ydjH	-0.851922	-0.679857	-0.737276	-1.71089	SigW		hypothetical protein
	yfiQ	0.304617	0.864482	-0.123515	-2.70443			hypothetical protein
	yfjD	0.131155	0.290634	0.13885	-2.15527			hypothetical protein
	yfjE	-0.297151	0.0708289	-0.180051	-1.87397			hypothetical protein
	yfjF	-0.696799	-0.26865	-0.489593	-1.62602			hypothetical protein
	yfkN	0.221909	0.0215323		-1.94796		PhoP	2',3'-cyclic nucleotide 2'-phosphodiesterase/3'-nucleotidase
	yhaJ	0.71114	1.15535	0.28322	-1.81358			hypothetical protein
	yhaX	0.219748	0.568774	-0.0631891	-2.14475	SigE		hypothetical protein
	yjiB	0.536833	-0.109811	-0.669997	-2.50059			hypothetical protein
	yjiC	-0.23932	-0.127202	-0.738923	-2.4313			hypothetical protein
	yknX	-0.125973	-0.188263	-0.51761	-1.79981	SigW	AbrB	hypothetical protein
	ylaE	0.0351565	0.502617	-0.423846	-2.72961			hypothetical protein
	ylaN	-0.358141	-0.175083	-0.560056	-1.79414			hypothetical protein
	ylbQ	1.03762	0.488	0.679993	-1.80917			2-dehydropantoate 2-reductase
	ylmA	0.591641	-0.537024	0.683868	-1.88246			hypothetical protein
	sdaAB	0.436456	0.353967	-0.702879	-1.61698			L-serine dehydratase (beta chain)
	ylqD	1.34236	-0.0434224	0.880232	-1.85551			hypothetical protein
	ymfC	-0.0994888	0.319546	0.426911	-1.84165			hypothetical protein
	ymfD	-0.234422	-0.844627	-0.394154	-2.25904			hypothetical protein
	ymfK	0.761078	0.413822	0.0401055	-1.87208			hypothetical protein
	ymfL	0.879681	0.469695	0.420254	-2.17724			hypothetical protein
	yoaG	-1.43891	-0.641905	-1.17327	-3.07858	SigW		hypothetical protein
	yobB	-0.449606	-0.6256	-1.5917	-3.52116			hypothetical protein
	yobR	1.17299	-0.585447	0.226117	-1.67331			hypothetical protein
	yocA	1.13274	0.126271	-0.0500329	-1.58298			hypothetical protein
	yodN	0.073727	0.505006	0.296965	-2.19334			hypothetical protein
	yoeC	-0.091371	-0.59701	-0.299612	-1.59161			hypothetical protein
	yojE	0.663124	0.75646	0.655441	-2.29616			hypothetical protein
	yrvJ	1.05819	-0.174516	0.293237	-2.26202			hypothetical protein
	fabG	1.31146	-0.641082	-0.0950245	-1.65589	SigA	YlpC	3-ketoacyl-(acyl-carrier-protein) reductase
	ytrA	0.553412	-0.185819	0.226636	-2.18688	SigA	YtrA	hypothetical protein
	ytrB	0.887439	-0.679961	0.724174	-1.6406			hypothetical protein
	ytvB	-0.574801	-0.519574	-0.824801	-3.77946			hypothetical protein
	ytzE	1.0847	0.584651	0.455912	-1.70318			hypothetical protein
	yurI	0.130033	0.586971	-0.470271	-2.15332			hypothetical protein
	yusI	0.554253	-0.0747743	0.0547966	-2.62314			hypothetical protein
	yvkA	-0.495887	-0.19529	-0.590626	-1.68135			hypothetical protein
	yvkB	0.188969	0.153245	-0.481124	-2.08402			hypothetical protein
	yvkC	0.482427	0.178528	-0.741626	-2.48321			hypothetical protein
	hprK	0.751426	0.329664	0.486032	-1.78462			HPr kinase/phosphorylase [EC:2.7.11.- 2.7.4.-]
	yvpA	-0.540852	0.61763	-0.918018	-2.15366			hypothetical protein
	yvrI	-0.477188	-1.18628	-1.0165	-2.45281		YvrH	hypothetical protein
Cluster 9
	Gene Name	5 min	30 min	2 h	24 h	Sig	Reg	Description
	yybO	-0.0887671	-0.759276	-1.83079	-0.0287482			hypothetical protein
	veg	-1.21957	-1.65279	-0.331402		SigA	Spo0A	hypothetical protein
	spoVG	-0.526367	-1.6444	-1.68849	-0.743014	SigH	AbrB	regulatory protein SpoVG
	radA	0.0529092	-1.27913	-1.60202	-0.969117	SigA/SigB	CtsR	DNA repair protein RadA
	trpB	0.0433921	-2.78576	0.46011	0.734687			tryptophan synthase subunit beta
	cotA	-1.27294	-1.98744	-1.84323	-0.192436	SigK	GerE/SpoIIID	spore coat protein (outer)
	ywcE	-1.79914	-1.28465	-1.87678	-0.474955			hypothetical protein
	hpr	-1.37821	-1.62637	-1.4109	-1.33245		AbrB/YbaL/SenS	transcriptional regulator (MarR family);
	paiA	0.552358	-1.17312	-2.55263	-0.621905			transcriptional regulator
	paiB	0.185471	-1.20151	-2.50716	-0.67143			transcriptional regulator
	rtp	-0.921978	-2.17447	-0.943789	-0.107173			replication terminator protein
	spo0E	-0.878697	-1.09681	-1.71952	0.147142	SigA	AbrB	negative sporulation regulatory phosphatase
	oppA	-1.38231	-1.1674	-1.64379	-0.99462		Hpr/TnrA	oligopeptide ABC transporter (binding protein);
	oppB	-1.63465	-1.11617	-1.54565	-1.81383		Hpr/TnrA	oligopeptide ABC transporter (permease)
	gltC	-1.16754	-2.63885	-1.9054	0.179114	SigA	GltC	transcriptional regulator (LysR family)
	cspB	-1.1093	-3.87393	-1.10762	-0.238487	sigG		major cold-shock protein
	ybbD	-0.0372087	-2.18862	-0.83039	0.591311			hypothetical protein
	ybbC	-0.40669	-2.33375	-1.29388	0.305445			hypothetical protein
	dppC	-0.668885	-1.69032	-1.32805	0.638421	SigA	AbrB/CodY	dipeptide ABC transporter (permease)
	citZ	-0.834937	-2.76238	-2.42613	0.637548	SigA	CcpA	methylcitrate synthase
	gltP	-1.02905	-1.79746	-1.01153	-0.469536			proton/glutamate symport protein;
	cspC	-0.511471	-2.30255	-1.61773	-0.465899			cold-shock protein
	yuxN	-1.70459	-2.06239	-1.90615	-1.79454			hypothetical protein
	appD	-1.49844	-1.40274	-1.49908	-2.08017		Hpr	oligopeptide ABC transporter (ATP-binding protein)
	appF	-0.731956	-1.34782	-1.27851	-1.68617			oligopeptide ABC transporter (ATP-binding protein)
	ycbC	-1.22363	-1.38334	-2.20684	-0.800232			5-dehydro-4-deoxyglucarate dehydratase
	ycbD	-1.38638	-1.17235	-2.41462	-0.845163			hypothetical protein
	ycbE	-1.34238	-1.06096	-2.46394	-0.714394			hypothetical protein
	ahpF	-0.80658	-1.92351	-1.10547	-1.29157	SigA	PerR	alkyl hydroperoxide reductase (large subunit) and NADH dehydrogenase
	dhbF	-0.582667	-2.16507	-1.80309	0.286824			involved in siderophore 2,3-dihydroxybenzoate (DHB) synthesis
	spoVS	-1.35424	-1.61203	-1.21452	-0.690761	SigH		required for dehydratation of the spore core and assembly of the coat (stage V sporulation)
	thiC	-0.586753	-3.05416	-3.20354	-0.91809	SigA		thiamine biosynthesis protein ThiC
	csgA	-0.779729	-1.79793	-2.30944	-1.2736	SigG	SpoVT	sporulation-specific SASP protein
	ybxH	-0.885765	-1.53514	-2.02314	-1.40257			hypothetical protein
	yplP	-2.37158	-2.6994	-1.90838	-1.03223			hypothetical protein
	yqeZ	-0.624888	-1.48663	-1.64219	0.639908	SigW		hypothetical protein
	yrkI	-0.523489	-0.464939	-1.63647	-0.0255705			hypothetical protein
	ynfC	-1.14686	-1.92523	-2.36817	-1.43536			hypothetical protein
	lcfA	-1.67624	-1.01896	-1.51598	-0.25281			long chain acyl-CoA synthetase
	ureA	-0.938868	-1.45716	-1.93585	-0.365966	SigA/SigH	CodY/GlnR/PucR	urease subunit gamma
	ureB	-0.983319	-1.46746	-1.8973	-0.246013			urease (beta subunit)
	ureC	-1.15584	-1.17207	-1.64701	-0.282723			urease subunit alpha
	yeaA	-1.56474	-1.24199	-1.67181	-0.474079	SigW		hypothetical protein
	ydjP	-1.60345	-1.64831	-1.84787	0.457625			hypothetical protein
	yrhJ	-1.50504	-1.48018	-2.27814	-1.52991			hypothetical protein
	yuiA	-1.01684	-1.80592	-2.07003	-1.10802			hypothetical protein
	yvfW	-0.275956	-0.760068	-1.73861	0.305097			hypothetical protein
	ywrD	-1.20984	-1.95341	-1.66654	-1.98578		TnrA	hypothetical protein
	ywrE	-2.25135	-1.0428	-1.63741	-0.626347	SigW		hypothetical protein
	yxkJ	-0.920915	-1.62586	-1.75995	-1.4394		CcpA	hypothetical protein
	opuBA	-2.07508	-2.47353	-0.771961	0.757423	SigA		choline ABC transporter (ATP-binding protein)
	ybfA	-0.710478	-2.84914	-2.16907	-1.56112			hypothetical protein
	ybfB	-0.751302	-2.56961		-1.51331			hypothetical protein
	yccC	-1.55096	-1.71883	-1.55381	-1.25758	SigA	TnrA	similar to asparaginase
	fabHB	-1.81114	-1.88023	-1.52451	-1.04161		YlpC	3-oxoacyl-(acyl carrier protein) synthase III
	yhfH	-1.10601	-1.38333	-1.71543	-2.02851			hypothetical protein
	yhfL	-1.6777	-1.2965	-1.87573	-2.04974	SigA	YsiA	acyl-CoA synthetase
	yhjN	-1.1487	-2.62759	-3.11659	-0.724948			hypothetical protein
	yhzC	-0.62021	-1.30982	-1.76954	-0.0479219			hypothetical protein
	spxA	-0.544452	-2.05939	-2.05369	0.182072	SigB/SigW/SigX/SigA/SigM	PerR/YodB	transcriptional regulator Spx
	fabI	-0.666067	-2.15077	-0.97373	0.0833182		YlpC	enoyl-(acyl carrier protein) reductase
	yjzC	-0.985792	-0.914781	-1.85103	-0.11518			hypothetical protein
	yjzD	-0.539465	-2.62674	-0.245502	-0.251396			hypothetical protein
	ylaF	-0.269371	-2.64593	-0.220917	0.196961			hypothetical protein
	ylmB	-0.465406	-2.38025	-3.29576	-0.741184			acetylornithine deacetylase
	ylmC	-0.550813	-1.61639	-2.57244	-0.821845			hypothetical protein
	yndN	-1.69226	-1.36468	-1.54867	0.446589	SigW		fosfomycin resistance protein FosB
	yoaS	-0.697201	-1.83826	-0.582768	-0.676913			hypothetical protein
	yobT	-1.55238	-1.5766	-1.1168	-2.10452			hypothetical protein
	yoeB	-2.13951	-0.734121	-1.33799	0.14712			hypothetical protein
	yojK	-1.22577	-1.5686	-1.37523	-2.08777			hypothetical protein
	yozG	-0.618009	-1.6929	-0.641323	-0.697059			hypothetical protein
	ythP	-1.6683	-1.36763	-1.59278	0.0283961	SigW		hypothetical protein
	ytzC	-0.588781	-1.90981	-0.0607478	0.764581			hypothetical protein
	yuaF	-2.16479	-1.72497	-1.84197	0.549442	sigW		hypothetical protein
	pucJ	-0.871457	-1.78114	-1.64691	0.71044	SigA	PucR/TnrA	uric acid permease
	pucK	-0.650645	-1.84295	-1.76635	0.45127			uric acid permease
	pucL	-0.72187	-1.98904	-1.66758	0.450262			uricase
	pucA	-0.944125	-1.71909	-1.53716	-0.224738	SigA	PucR	xanthine dehydrogenase
	yusU	-1.08087	-1.86048	-1.5321	-0.449462			hypothetical protein
	yuzB	-0.500588	-1.41307	-0.791698	-1.73138			hypothetical protein
	yvrL	-0.742438	-1.29406	-1.47431	-2.45841			hypothetical protein
	sboX	-0.187494	-0.631017	-1.77567	-0.391642	SigA	AbrB/ResD/Rok	bacteriocin-like product
Cluster 10
	Gene Name	5 min	30 min	2 h	24 h	Sig	Reg	Description
	bpr	-0.607694	-1.2862	-2.16725	-3.01092			bacillopeptidase F
	acdA	-3.1291	-2.49826	-3.37568	-3.061			acyl-CoA dehydrogenase
	ywjF	-4.01349	-3.05598	-4.17149	-2.83077			hypothetical protein
	yhgD	-3.22774	-1.71664	-2.97842	-6.01205			hypothetical protein
	yhgE	-4.55321	-3.33528	-4.49105	-5.16862			hypothetical protein
	nprE	-0.981401	-0.874532	-1.80555	-3.53086		DegU/Hpr/PaiA/PaiB/TenA	extracellular neutral metalloprotease
	ywcI	0.602023	-2.27524	-2.82532	-3.16473			hypothetical protein
	rapA	-0.211508	-2.38682	-3.40298	-2.51062	SigA	ComA/Spo0A	response regulator aspartate phosphatase
	phrA	-0.399462	-2.58612	-3.72547	-2.74924			inhibitor of the activity of phosphatase RapA
	ispA		-1.16736	-2.05351	-5.59541	SigA	DegU/Hpr/Ipi	intracellular serine protease
	yhcA	-1.86655	-1.26111	-2.15362	-2.84018		ComK	hypothetical protein
	yhcB	-1.73624	-0.914834	-1.78152	-2.28489			hypothetical protein
	yhbI	-1.26019	-0.844073	-2.00699	-5.34886			hypothetical protein
	yhbJ	-1.52584	-1.00785	-1.98654	-3.50674			hypothetical protein
	yplQ	-2.42816	-2.95752	-2.39399	-1.88068			hypothetical protein
	ggt	-0.289117	-1.11985	-1.62261	-3.98427			gamma-glutamyltranspeptidase
	etfA	-3.93013	-3.16627	-4.2099	-3.33469	SigA	CcpA/YsiA	electron transfer flavoprotein (alpha subunit);
	etfB	-3.84793	-3.19283	-4.16388				electron transfer flavoprotein (beta subunit)
	ysiA	-3.93193	-3.31107	-4.0513	-3.17961			hypothetical protein
	ysiB	-3.95512	-3.31336	-4.03488	-3.86755			enoyl-CoA hydratase
	yclF	-1.98903	-1.40177	-1.64054	-3.03496		Hpr	hypothetical protein
	ydaB	-1.98366	-2.09911	-2.62615	-2.98135			hypothetical protein
	ydgG	-3.67276	-2.76313	-3.82938	-6.09776		LexA	hypothetical protein
	ydgH	-3.23522	-2.21103	-2.88491	-2.78069			hypothetical protein
	ydhL	-2.42799	-1.11669	-0.735089	-2.58827			hypothetical protein
	yrhI	-0.784306	-1.93203	-2.713	-3.70247	SigM	AbrB/YrhI	hypothetical protein;
	yitM	-0.640705	-0.91077	-1.72843	-4.73702			hypothetical protein
	ykuF	-2.23308	-2.53709	-3.02375	-1.35627	SigA	YsiA	short chain dehydrogenase
	des	-3.79353	-2.99318	-3.63129	-1.11553	SigA	YocG	fatty acid desaturase
	yusJ	-2.86871	-2.14507	-3.36172	-2.36706	SigA	YsiA/YvbA	hypothetical protein
	yusK	-3.08898	-2.45843	-3.7559	-3.10144			acetyl-CoA acetyltransferase
	yusL	-3.56541	-2.68305	-4.20119	-3.52951			hypothetical protein
	oxdC	-0.739208	-0.964804	-1.73404	-3.91447			oxalate decarboxylase [EC:4.1.1.2]

## Sheet: Gln-responsive genes
The genelist of 1135 Gln-responsive genes and ten clusters
Cluster 1
Heatmap	Gene Name	T1=5 min	T2=30 min	T3=2 h	T4=24 h	sig	Reg	Description
	yyaT	-1.56874	-3.08206	-2.72062	-0.113578			hypothetical protein
	trpE	-2.84373	-3.71855	-1.0915	-1.48965	sigA	Rho,MtrB	anthranilate synthase component I
	trpD	-1.88612	-3.84008	-0.938634	-1.03139			anthranilate phosphoribosyltransferase
	glnR	-2.20209	-1.8133	-1.74783	-1.73761	sigA	GlnR,TnrA	transcriptional regulator
	glnA	-2.19515	-3.05809	-2.62335	-1.19203			glutamine synthetase
	ywcI	-0.276277	-3.30331	-4.17612	-2.37412			hypothetical protein
	gltC	-1.67588	-3.4007	-2.21049	0.0066073	sigA	GltC	transcriptional regulator (LysR family)
	mrgA	-1.19739	-3.55867	-3.53986	-0.590523	sigA	PerR	metalloregulation DNA-binding stress protein
	nrgA	-4.88999	-5.35243	-5.25348	-2.54029	sigA	TnrA	ammonium transporter
	nrgB	-3.23302	-3.62093	-3.56164	-1.71173			nitrogen-regulated PII-like protein
	nasA	-2.70349	-2.23535	-2.67123	-1.43725	sigA	GlnR,TnrA	nitrate transporter
	nasB	-3.18628	-3.73749	-3.1403	-1.2507	sigA	GlnR,TnrA,ArfM,NsrR,Fur,ResD	assimilatory nitrate reductase (electron transfer subunit)
	nasC	-2.56261	-3.21789	-2.6627	-0.694308			assimilatory nitrate reductase (catalytic subunit)
	kipR	-1.83071	-2.73757	-2.36433	-1.48387	sigK	KipR,TnrA	transcriptional regulator (IclR family);
	ycsF	-2.68136	-3.59774	-3.27185	-2.20819			hypothetical protein
	ycsG	-2.05625	-2.97407	-2.85751	-2.20606			hypothetical protein
	ycsI	-1.82596	-2.96326	-2.69435	-1.62772			hypothetical protein
	kipI	-1.78852	-2.84322	-2.60658	-1.54019			inhibition of the autophosphorylation reaction of KinA
	kipA	-1.7745	-2.71701	-2.29344	-0.996101			antagonist of KipI
	glnM	-1.18991	-2.27849	-2.11404	-2.00388			glutamine ABC transporter (integral membrane protein);
	ybbF	-2.04902	-3.51445	-2.00288	-1.21107			hypothetical protein
	ybbH	-2.17063	-3.29913	-1.83675	-1.76835			hypothetical protein
	murQ	-2.02488	-3.05202	-1.61524	-2.34315			N-acetylmuramic acid-6-phosphate etherase
	yplP	-2.50119	-2.64114	-1.85985	-0.560205			hypothetical protein
	yplQ	-2.61349	-3.24223	-2.25746	-0.656428			hypothetical protein
	tnrA	-2.19948	-1.8327	-1.65933	-1.65352		TnrA	transcriptional regulator
	yuiA	-0.942827	-3.53024	-1.56719	-1.47267			hypothetical protein
	yvfR	-2.80734	-2.65375	-2.71563	-3.20124			hypothetical protein
	yvfS	-2.43376	-2.58857	-2.40908	-2.88572			hypothetical protein
	ywrD	-2.80583	-2.12412	-1.95841	-1.99657		TnrA	hypothetical protein
	opuBA	-2.93808	-3.27796	-1.47881	-1.58386	sigA		choline ABC transporter (ATP-binding protein)
	opuCA	-3.49039	-6.16998	-3.39291	-1.54078			glycine betaine/carnitine/choline ABC transporter (ATP-binding
	opuCB	-2.8297	-6.06358	-3.38592	-1.00635			glycine betaine/carnitine/choline ABC transporter (membrane protein)
	opuCC	-2.49774	-6.47611	-3.6492	-0.593148			glycine betaine/carnitine/choline ABC transporter
	opuCD	-2.40164	-6.25433	-3.90825	-0.632597			glycine betaine/carnitine/choline ABC transporter (membrane protein)
	yccC	-3.62356	-3.62038	-3.44409	-2.61011	sigA	TnrA	similar to asparaginase
	yfhK	-0.959649	-4.71611	-4.25006		sigB,sigW		hypothetical protein
	fabHB	-2.56899	-3.86829	-3.22408	-5.25992		YlpC	3-oxoacyl-(acyl carrier protein) synthase III
	yjmC	-0.825931	-2.36009	-2.3357	-2.30584	sigA,sigE	CcpA,ExuR	hypothetical protein
	ykzB	-4.01655	-3.51676	-3.454	-3.52248	sigA	TnrA,ykoL	hypothetical protein
	des	-5.78715	-5.37924	-5.3321	-5.59669	sigA	YocG	fatty acid desaturase
	yuaF	-1.03284	-2.8865	-1.80845	-2.09564	sigW		hypothetical protein
	pucR	-2.84576	-2.90823	-3.10756	-2.25611	sigA	PucR,TnrA	transcriptional regulator
	pucJ	-2.08568	-2.03363	-2.5534	-0.839271			uric acid permease
	pucA	-2.54457	-2.81109	-2.31088	-0.724551			xanthine dehydrogenase
Cluster 2
	Gene Name	5 min	30 min	2 h	24 h	sig	Reg	Description
	cotF	-0.557668	-0.773286	-0.083717	-4.24043	sigK	spoIIID	spore coat protein
	yabG	-0.757059	-1.04098	-0.708954	-3.06196	sigK		hypothetical protein
	spoVR	-0.329963	-0.627679	-0.651539	-3.21199	sigE		involved in spore cortex synthesis (stage V sporulation)
	spoIVA	-0.48593	-1.01198	-1.38284	-3.45601	sigE	spoIIID	required for proper spore cortex formation and coat assembly (stage IV sporulation)
	dacF	0.0636764	-0.507614	-1.16086	-3.31821	sigF,sigG,sigH	SpoVT,spoIIID	penicillin binding protein (putative D-alanyl-D-alanine carboxypeptidase)
	comC	-0.100841	-0.666847	-0.648839	-3.17138	sigA	ComK	DNA-binding protein
	spoVID	-0.286798	-1.22133	-1.1763	-3.43727	sigE		required for assembly of the spore coat (stage VI sporulation)
	ysxE	-0.439265	-0.949048	-1.0539	-3.09862			hypothetical protein
	spoIIID	-0.531007	-0.864692	-0.246028	-5.54503	sigE		transcriptional regulator
	usd	-0.536517	-1.00297	-0.378653	-6.06181			required for translation of spoIIID
	comER	-0.222504	-0.480855	-0.204291	-3.8984			late competence protein ComER
	comEA	-0.135577	-0.619556	-0.420522	-3.17271	sigA	ComK	unspecific high-affinity DNA-binding protein
	comGA	0.244552	-0.52752	-0.261281	-3.1466	sigA	ComK,ComZ	required for exogenous DNA-binding (competence)
	comGB	0.22939	-0.545367	-0.208162	-3.53954			probably part of the DNA transport machinery
	comGC	0.241154	-0.320541	0.00782986	-3.19472			exogenous DNA-binding (competence)
	comGD	0.0377575	-0.511012	-0.0300711	-3.33826			probably part of the DNA transport machinery
	comGE	-0.0242387	-0.526436	0.0201165	-3.32269			probably part of the DNA transport machinery
	comGF	0.0492939	-0.444248	0.0728924	-3.01952			probably part of the DNA transport machinery
	cotB	-0.253415	-0.412322	-0.101496	-3.16588	sigK	GerE	spore coat protein (outer);
	cotE	-0.501679	-0.739441	-0.47295	-3.5525	sigE,sigK		morphogenic protein
	cotV	-0.361561	-1.38417	-1.18039	-5.37412	sigK	GerE,SpoIIID	spore coat protein (insoluble fraction)
	cotW	-0.271938	-1.14635	-0.907902	-4.86217			spore coat protein (insoluble fraction)
	cotX	-0.266207	-1.50322	-1.13544	-5.64699			spore coat protein (insoluble fraction)
	cotY	-0.472827	-1.27547	-0.706582	-5.94908	sigK	GerE,YlbO	spore coat protein (insoluble fraction)
	cotZ	-0.47391	-1.20957	-0.696927	-5.36635			spore coat protein (insoluble fraction)
	gdh	-0.209889	-0.894344	-0.421175	-3.80871	sigG	SpoVT	glucose-1-dehydrogenase
	glcU	-0.297054	-0.89831	-0.453768	-4.64939			glucose uptake
	ywdL	-0.594705	-1.33309	-1.00409	-5.07886	sigE		hypothetical protein
	spsB	-0.47821	-0.915449	-0.753171	-4.01672			spore coat polysaccharide synthesis
	spsC	-0.325329	-0.890119	-0.705618	-3.26358			spore coat polysaccharide synthesis
	spsD	-0.22853	-0.880787	-0.723599	-3.19429			spore coat polysaccharide synthesis
	ymxH	-0.547601	-0.955829	-1.08006	-3.31871			hypothetical protein
	spoVFA	-0.31305	-0.83466	-0.439502	-5.60676	sigA,sigK		dipicolinate synthase subunit A
	spoVFB	-0.4655	-0.954809	-0.591674	-4.43221			dipicolinate synthase subunit B
	SspB	-0.559976	-1.12447	-0.181609	-4.08066	sigG	SpoVT	small acid-soluble spore protein (beta-type SASP)
	prkA	-0.285696	-0.853575	-0.783435	-3.4719	sigE		serine protein kinase
	spoVAA	-0.338235	-0.747979	-0.364586	-3.585	sigG	SpoVT	sporulation protein VAA
	spoVAB	-0.180161	-0.722566	-0.427245	-3.35675			sporulation protein VAB
	spoVAC	-0.169701	-0.787662	-0.537457	-4.31694			sporulation protein VAC
	spoVAD	-0.134683	-0.77459	-0.410304	-3.30489			stage V sporulation protein AD
	sleB	-0.103811	-0.567817	-0.137873	-4.24959			spore cortex-lytic enzyme
	cotG	-0.305659	-1.17065	-1.08551	-5.3969	sigK	GerE,YlbO	morphogenetic protein
	yhxC	-0.150587	-0.0753888	-0.27006	-3.06741	sigE		hypothetical protein
	cwlJ	-0.613087	-0.60651	-0.435905	-3.5648	sigE		cell wall hydrolase
	cgeA	-0.286197	-1.17391	-1.005	-5.23854	sigK	GerE,YlbO	involved in maturation of the outermost layer of the spore
	cgeB	-0.188333	-0.9286	-0.693266	-4.39107			involved in maturation of the outermost layer of the spore
	cgeC	-0.296655	-0.645791	-0.488018	-4.44985	sigK	GerE	involved in maturation of the outermost layer of the spore
	yteA	-0.50089	-1.05689	-0.53875	-3.48474	sigG		hypothetical protein
	yhbH	-0.515233	-0.862362	-1.22289	-3.11842	sigE	PhoP	hypothetical protein
	yppG	-0.722417	-1.06356	-0.869338	-3.82725			hypothetical protein
	ypqA	-0.294736	-0.783595	-0.197111	-3.70565	sigE,sigK		hypothetical protein
	fabG	-0.904386	-2.0433	-0.996834	-3.51346	sigA	YlpC	beta-ketoacyl-acyl carrier protein reductase
	fabD	-0.923962	-1.66887	-0.830012	-3.48773			acyl-carrier-protein S-malonyltransferase
	acpP	-0.85011	-1.52149	-0.962413	-3.40619			acyl carrier protein
	rnc	-0.712072	-0.877909	-1.01405	-3.38942	sigA,sigK	GerE	ribonuclease III
	yhcN	-0.762224	-1.18532	-0.607617	-4.08758	sigF,sigG		hypothetical protein
	yhcO	-0.25051	-1.02835	-0.976904	-5.65228	sigE,sigK		hypothetical protein
	yhcV	-0.518036	-1.04969	-0.816402	-4.37703	sigG		hypothetical protein
	yqfC	-0.715592	-0.598201	-0.96009	-3.10773	sigE	SpoIIID	hypothetical protein
	yqfQ	-0.457185	-0.817958	-0.493257	-3.55348	sigK		hypothetical protein
	yqfX	-0.539918	-1.07667	-0.610459	-3.31813			hypothetical protein
	cotJA	-0.472233	-0.597349	-0.963272	-4.34031	sigE	SpoIIID	polypeptide composition of the spore coat
	cotJB	-0.439198	-0.620641	-0.952195	-5.09585			polypeptide composition of the spore coat
	cotJC	-0.355652	-0.665146	-0.934382	-4.12257			polypeptide composition of the spore coat
	cotM	-0.637321	-1.13312	-0.597472	-5.74875	sigK	GerE	spore coat protein (outer)
	plsX	-1.08288	-1.15767	-0.747869	-3.77605	sigA	YlpC	involved in fatty acid/phospholipid synthesis
	yxeD	-0.12828	-0.508538	-0.200377	-3.93473	sigG		hypothetical protein;
	yxeE	-0.568066	-0.824906	-0.422561	-4.69952	sigK	GerE	hypothetical protein;
	sspP	-0.575805	-0.712057	0.0557653	-2.96816			acid-soluble spore protein P
	cotP	-0.527365	-0.652339	-0.46454	-3.3231	sigK	GerE	spore coat protein
	ydgA	-0.517068	-0.97116	-0.267927	-3.23603			spore coat protein
	asnO	-0.43549	-0.489441	-0.0429531	-4.22294	sigE	SpoIIID	asparagine synthetase
	yknT	-0.178232	-0.701052	-0.564224	-3.06704	sigE		hypothetical protein
	yobW	-0.382459	-0.29884	-0.965126	-4.86199	sigK		hypothetical protein
	ywpH	-0.611166	-1.93693	-0.992339	-3.93699		ComK	hypothetical protein
	yodQ	-0.53286	-1.01784	-0.755716	-3.42307			acetylornithine deacetylase
	yfnF	-0.179661	-0.73591	-0.556439	-3.75051			hypothetical protein
	yfnG	-0.215412	-0.816921	-0.632858	-4.25246			hypothetical protein
	yfnH	-0.223881	-0.827458	-0.669227	-4.66295			hypothetical protein
	yheC	-0.588868	-1.06428	-0.701407	-4.69265	sigE		hypothetical protein
	yheD	-0.450948	-0.812835	-0.657812	-3.17782			hypothetical protein
	yhfD	-0.521761	-1.43614	-1.38579	-5.75049			hypothetical protein
	yitB	-0.604754	-0.671102	-0.212704	-3.34273			hypothetical protein
	sat(yitA)	-0.566584	-0.755618	-0.313187	-3.34218	sigA		sulfate adenylyltransferase
	fabHA	-0.873842	-1.78226	-1.01824	-3.43474	sigA	YlpC	3-oxoacyl-(acyl carrier protein) synthase III
	fabI	-1.9343	-2.46427	-1.44178	-3.79226		YlpC	enoyl-(acyl carrier protein) reductase
	yjbX	-0.691366	-1.02028	-0.705185	-4.70903	sigE		hypothetical protein
	yjcB	-0.511408	-0.830389	-0.432272	-3.9982	sigK	GerE	hypothetical protein
	yjcC	-0.44922	-1.10051	-0.784214	-5.9181			hypothetical protein
	ykzE	-0.348509	-0.908115	-0.292522	-4.07198			hypothetical protein
	yngJ	-0.149959	-0.137915	-0.137184	-3.16145	sigE		hypothetical protein
	yoaN	-0.563771	-1.04013	-0.61508	-4.45834	sigK	GerE	hypothetical protein
	yodI	-0.514912	-1.21675	-0.853102	-3.3879			hypothetical protein
	kamA	-0.477111	-0.909525	-0.679584	-3.43041			lysine 2,3-aminomutase
	yodP	-0.524509	-1.0296	-0.774334	-3.62894			hypothetical protein
	yodR	-0.528698	-0.773362	-0.656617	-3.49034			hypothetical protein
	yodS	-0.553239	-0.907021	-0.773803	-3.29154			hypothetical protein
	yodT	-0.501363	-0.759671	-0.749697	-4.37414			hypothetical protein
	yosA	-0.521539	-1.21665	-1.24655	-4.11637			hypothetical protein
	yozD	-0.417745	-0.659378	-0.621227	-3.44802			hypothetical protein
	ypzD	-0.53171	-0.852849	-0.568909	-4.23999			hypothetical protein
	yrrD	-0.554921	-0.926684	-0.451897	-3.04538	sigG		hypothetical protein
	ytaA	-0.418732	-0.91252	-0.587696	-4.23177	sigK		hypothetical protein
	ytcB	-0.480098	-1.08199	-0.504216	-3.69639			hypothetical protein
	ytcC	-0.505677	-1.06626	-0.595064	-3.80218	sigK		hypothetical protein
	ytfJ	0.0118711	-0.602511	-0.858539	-3.66178			hypothetical protein
	ytlA	-0.80682	-0.853719	-0.258247	-4.43929	sigK		hypothetical protein
	ytlB	-0.732252	-0.664791	-0.06404	-4.00239			hypothetical protein
	ytlC	-0.595131	-0.257023	0.100316	-3.05748			hypothetical protein
	ytrA	-2.26607	-1.26545	-1.41346	-3.65313	sigA		hypothetical protein
	yurS	-0.313763	-0.998184	-0.840132	-3.51482	sigK	GerE	hypothetical protein
	yusM	-0.32967	-0.783081	-0.48056	-4.37503			hypothetical protein
	sspK	-0.628624	-0.822081	0.15227	-3.78665	sigG		acid-soluble spore protein K
Cluster 3
	Gene Name	5 min	30 min	2 h	24 h	sig	Reg	Description
	yyaF	0.091879	0.157547	0.275595	-1.65478		ComK	translation-associated GTPase
	rnpA	-0.0214046	1.28948	0.938455	-2.09256			ribonuclease P
	dgk	0.468299	0.769302	0.786432	-1.63262			deoxyguanosine kinase
	hprT	0.251773	0.629815	0.770059	-1.58762			hypoxanthine-guanine phosphoribosyltransferase
	rplK	0.0664052	1.19057	0.864678	-1.80015			50S ribosomal protein L11
	rplU	-0.395744	0.349005	0.204232	-2.0182			50S ribosomal protein L21
	sdhC	0.626422	0.0334512	0.247892	-1.68078	sigA		succinate dehydrogenase (cytochrome b558 subunit)
	lytA	0.351591	0.204069	0.689123	-2.18338	sigA,sigD	LytR,YvrH	membrane bound lipoprotein
	comGG	0.422669	-0.18447	0.587876	-3.10112			probably part of the DNA transport machinery
	rluB	0.263474	0.668788	0.425276	-1.83889			pseudouridine synthase
	sigX	0.222678	0.77136	0.753355	-1.70063	sigA,sigX	YvrH	RNA polymerase sigma factor SigX
	dnaJ	0.532414	1.65919	0.816591	-1.09936	sigA	ArfM,HrcA	heat-shock protein
	atpB	0.791102	1.21728	0.558136	-1.64			F0F1 ATP synthase subunit A
	sspC	-0.113081	-0.127047	0.159326	-2.65958	sigG		small acid-soluble spore protein (alpha/beta-type SASP)
	pheB	-0.306577	0.116791	-0.0357931	-1.80202			hypothetical protein
	pheA	-0.816375	0.559524	0.520944	-1.70585			prephenate dehydratase
	ypfA	-0.421965	1.83452	0.480495	-1.06689			hypothetical protein
	cmk	0.0768044	0.951399	0.894982	-2.9442			cytidylate kinase
	yvcE	0.179658	0.18441	0.780791	-2.31546			hypothetical protein
	ydjM	1.26694	0.33657	0.994864	-4.24266			hypothetical protein
	comK	0.0708788	0.209609	0.0288855	-1.81998	sigA	ArbB,CodY,ComK,DegU,Med,Rok,SpoOA,	competence transcription factor (CTF)
	yxjC	-1.85333	1.17464	-0.21417	-0.448767	sigE	CcpA	hypothetical protein
	ypjD	0.829414	1.23732	1.17288	-1.78411			hypothetical protein
	thiC	0.598034	0.748529	2.2239	-1.89208	sigA		thiamine biosynthesis protein ThiC
	yneF	-0.501234	0.625916	0.451646	-3.0267		SpoOA	hypothetical protein
	accB	-0.46307	-0.202289	0.290012	-2.10695			acetyl-CoA carboxylase biotin carboxyl carrier protein subunit
	nrdI	0.616928	1.4827	1.4781	-1.72182	sigA	ResD	ribonucleotide reductase stimulatory protein
	ypaA	0.157553	0.967951	0.663148	-2.38928			hypothetical protein
	ypmB	0.569656	1.0043	1.02714	-1.98197			hypothetical protein
	yqdB	-0.463574	0.474484	0.282973	-2.11147	sigA		hypothetical protein
	ybbP	-0.219711	0.162007	0.229849	-1.60655			hypothetical protein
	yhcE	0.552038	1.61305	0.961034	-1.45262		ComK	hypothetical protein
	ypbQ	0.61121	0.0780175	1.33128	-2.70722			hypothetical protein
	yqgA	-0.649344	0.126751	0.186989	-2.72411			hypothetical protein
	yqgB	0.193727	0.502125	0.443417	-1.98881			hypothetical protein
	yqgN	-0.0937969	0.654584	0.660201	-1.87703			hypothetical protein
	yqhL	0.0537184	0.751432	0.624014	-1.86557			hypothetical protein
	yqjY	0.618327	0.791278	1.26361	-1.72688			hypothetical protein
	fur	-0.475377	0.456023	0.234934	-2.56043	sigA	PerR	transcriptional regulator (Fur family
	yktA	-0.108565	1.073	1.60254	-1.01942			hypothetical protein
	yneP	0.130101	0.351006	0.861458	-1.63441			hypothetical protein
	cypA	0.671068	1.19186	0.715944	-1.87524			cytochrome P450-like enzyme
	ycnC	-0.0679504	0.932279	0.545991	-1.811			hypothetical protein
	yrdB	1.01539	1.81172	1.38318	-1.68369			hypothetical protein
	yrdC	0.723651	1.19835	1.81162	-1.74968			hypothetical protein
	yuaB	0.549924	1.53655	0.219968	-2.17924			hypothetical protein
	ywmB	0.680156	0.624876	0.132597	-1.62617			hypothetical protein
	ywmC	0.309309	0.525332	0.0230173	-2.14292			hypothetical protein
	speD	0.603013	1.6508	1.22006	-2.66351			S-adenosylmethionine decarboxylase proenzyme
	pyrH	0.652393	1.74539	1.31335	-1.42733			uridylate kinase
	ybdL	0.00107777	0.497871	0.490131	-1.58211			hypothetical protein
	ydjB	0.661221	1.40608	1.21071	-1.76131			hypothetical protein
	gatC	0.119672	0.572741	0.817113	-1.95046			aspartyl/glutamyl-tRNA amidotransferase subunit C
	yetJ	-0.422566	1.39526	0.651738	-1.58964			hypothetical protein
	yfjA	0.45523	0.5083	0.219924	-1.87023			hypothetical protein
	yhaQ	0.794244	1.38371	0.977546	-1.74495			hypothetical protein
	yjcM	-0.669871	-0.00543403	0.471396	-2.55511			hypothetical protein
	ykuJ	0.25561	1.09811	0.986254	-1.92572	sigA	CcpA,CcpC,SpoOA	hypothetical protein
	ykuK	0.234633	0.742412	0.771479	-2.20861			hypothetical protein
	ykzG	-0.419297	-0.0387397	0.14478	-1.65464			hypothetical protein
	ylbB	0.870394	0.995659	0.981315	-2.03428	sigF		hypothetical protein
	ylbN	-0.29485	1.27839	0.854353	-1.89403			hypothetical protein
	ylbQ	0.225542	0.6715	0.982611	-2.10053			2-dehydropantoate 2-reductase
	uppS	0.482074	1.0966	0.595761	-1.77139			undecaprenyl pyrophosphate synthetase
	ymaF	-0.147217	0.108947	0.180468	-3.1609			hypothetical protein
	ymaG	-0.787894	2.06361	0.556686	-4.45891	sigK		hypothetical protein
	ymfC	-0.345964	0.110131	0.216951	-2.24195			hypothetical protein
	ymfK	-0.0349652	0.306122	0.287654	-2.09876			hypothetical protein
	yndA	0.0746	0.504384	-0.151083	-2.61771	sigE		hypothetical protein
	yobR	-0.0157918	-0.53932	0.482483	-1.78617			hypothetical protein
	yocA	0.176195	0.122296	0.141087	-1.83103			hypothetical protein
	yojE	0.310274	0.559876	0.707283	-1.66944			hypothetical protein
	yosE	-0.43247	1.09686	1.68004	-0.607599			hypothetical protein
	yozH	-0.193851	0.97327	1.77026				hypothetical protein
	ypzE	0.0262923	0.249086	0.200739	-1.8085			hypothetical protein
	yrvJ	-0.0668207	0.204106	0.60837	-1.64036			hypothetical protein
	yrzK	0.358443	0.899082	0.557533	-2.35368			hypothetical protein
	ytoQ	0.738951	1.25101	1.06862	-1.89172			hypothetical protein
	yubC	-0.128432	0.262724	0.270892	-2.21483			hypothetical protein
	yurZ	-0.15418	0.0328428	-0.00641935	-1.84302			hypothetical protein
	yvaW	0.149578	0.157254	-0.165465	-1.79932		AbrB,Rok,SpoOA	hypothetical protein
	yvkN	0.843461	1.6644	1.14416	-1.52718			hypothetical protein
	hprK	0.325113	0.658931	0.676198	-1.78178			HPr kinase/phosphorylase [EC:2.7.11.- 2.7.4.-]
	rpsJ	0.0913816	0.964683	0.67261	-1.86665			30S ribosomal protein S10
	rpsO	-0.259918	0.626746	0.267963	-1.99498			30S ribosomal protein S15
	tig	-0.0208024	0.795806	0.569324	-1.59292			trigger factor
Cluster 4
	Gene Name	5 min	30 min	2 h	24 h	sig	Reg	Description
	yyaD	0.180078	0.671274	-1.23921	-1.87958	sigE		hypothetical protein
	carB	0.17293	0.424545	-1.02934	-1.89693			carbamoyl phosphate synthase large subunit
	ctaD	0.143095	-0.271004	-1.73319	-0.242142		ResD	cytochrome caa3 oxidase (subunit I)
	ctaE	0.18762	-0.0446679	-1.691	-0.480947			cytochrome caa3 oxidase (subunit III)
	spoIVFA	-0.508693	-0.256225	-1.73207	-1.62509	sigE	SpoIIID	inhibition of SpoIVFB (negative regulation) and hypothesised to stabilize the thermolabile spoIVFB product (positive regulation) (stage IV sporulation)
	spmA	-0.128476	0.43605	-1.61261	-2.20246	sigE		spore maturation protein
	spmB	-0.193888	-0.0997998	-1.91364	-2.4702			spore maturation protein
	spoIIIAA	-0.449024	-0.63022	-3.12166	-3.04544	sigE	YlbO,SpoIIID	mutants block sporulation after engulfment (stage III sporulation)
	spoIIIAB	0.169887	0.160304	-2.41742	-1.88952			stage III sporulation protein SpoAB
	purL	1.2973	2.02306	-2.04477	0.192067			phosphoribosylformylglycinamidine synthase II
	purF	0.446069		-2.17445	-0.427306			amidophosphoribosyltransferase
	purM	0.369626	2.29093	-2.01386	-0.504686			phosphoribosylaminoimidazole synthetase
	purN	0.281399	2.40037	-2.09024	-0.466427			phosphoribosylglycinamide formyltransferase
	purH	0.154638	2.20153	-2.04108	-0.112816			bifunctional phosphoribosylaminoimidazolecarboxamide formyltransferase/IMP cyclohydrolase
	purD	-0.0032796	2.07556	-2.1403	-0.136077			phosphoribosylamine--glycine ligase
	pyrC	0.913092	0.419469	-0.65638	-1.61193	sigA	PyrR,PurR	dihydroorotase
	pyrK	0.051934	0.417027	-1.04876	-2.1052			dihydroorotate dehydrogenase electron transfer subunit
	pyrF	0.0039284	0.391988	-1.00508	-2.25616			orotidine 5'-phosphate decarboxylase
	spoIIM	-0.00796011	-0.106923	-1.91689	-2.58941	sigE	YlbO	required for dissolution of the septal cell wall (stage II sporulation)
	pbuX	2.37309	2.8734	-2.36853	-0.719405			xanthine permease
	spoIIIAC	0.19327	0.25371	-2.6713	-1.9236	sigE	YlbO,SpoIIID	mutants block sporulation after engulfment (stage III sporulation);
	spoIIIAD	0.015925	0.132533	-2.26458	-1.87724			mutants block sporulation after engulfment (stage III sporulation
	spoIIIAE	0.164961	0.14099	-2.76898	-1.41267			mutants block sporulation after engulfment (stage III sporulation
	spoIIIAF	-0.185772	-0.269574	-2.95771	-2.2268			mutants block sporulation after engulfment (stage III sporulation
	spoIIIAG	0.107257	0.133815	-2.30888	-2.3555			mutants block sporulation after engulfment (stage III sporulation
	spoIIIAH	-0.116492	-0.502259	-2.5644	-2.76518			mutants block sporulation after engulfment (stage III sporulation
	yqhV	-0.341401	-0.258836	-2.78311				hypothetical protein
	ssuB	-1.69815	1.01287	-0.77632	-0.105642	sigA	YjbD,YrzC	aliphatic sulfonate ABC transporter (binding protein);
	ywnJ	-0.0784743	0.542914	-1.02924	-1.78027	sigF,sigW,sigX		hypothetical protein
	pbuG	1.85188	2.18488	-1.74845	-0.699671		PurR	hypoxanthine/guanine permease
	yitE	-0.0460653	0.154538	-1.47824	-2.17836		SpoIIID	hypothetical protein
	yjbE	-0.60674	-0.609753	-1.63618	-0.568405	sigE		hypothetical protein
	ykvI	-0.434787	0.642717	-1.56672	-1.79734	sigE		hypothetical protein
	ylbJ	-0.113038	0.158293	-1.71402	-2.20079	sigE	SpoIIID	hypothetical protein
	yloB	-0.442474	-0.468371	-2.41407	-2.28607	sigE		hypothetical protein
	yobB	-0.164181	-0.229056	-1.86752	-0.443787			hypothetical protein
	yoqM	2.02897	-0.0308337	-1.3834	0.451871			hypothetical protein
Cluster 5
	Gene Name	5 min	30 min	2 h	24 h	sig	Reg	Description
	yybM	-0.411096	-0.235245	-0.42763	-2.10872		Rok	hypothetical protein
	spoVD	-0.270967	-0.364469	-1.59757	-1.84595	sigE	SpoIIID	penicillin-binding protein
	sigG	-0.649385	-1.11209	-1.43963	-2.40986	sigA,sigF,sigG	SpoOA,RsfA,SpoVT	sporulation sigma factor SigG
	spoIVB	0.0671206	-0.515028	-0.468322	-2.66601	sigF,sigG	SpoVT	serine peptidase of the SA clan
	gerM	-0.489761	-0.858137	-2.57331	-2.8543	sigE	SpoIIID	germination (cortex hydrolysis) and sporulation (stage II, multiple polar septa)
	comFA	-0.46451	-1.02295	-0.62133	-2.60983	sigA,sigK	ComK	late competence protein
	comFB	-0.0895313	-0.616846	-0.33702	-2.02784			competence protein FB
	mbl	-0.798175	-0.0388756	-0.172395	-1.6681			MreB-like protein
	yqxA	-0.451131	-0.687956	-1.59767	-1.67561	sigE	YlbO	hypothetical protein
	spoIVCB	-0.27848	-0.654613	-0.00932003	-1.63015	sigE,sigK	GerE,SpoIIID	RNA polymerase sporulation-specific sigma factor (sigma-K) (N-terminal half)
	yuxL	-0.424105	-0.857363	0.703132	-2.23455			hypothetical protein
	comEB	-0.124746	-0.624758	-0.470047	-1.59073			required for DNA binding and uptake (competence)
	comEC	-0.449239	-0.419686	-0.113175	-1.67923			putative integral membrane protein
	yqzE	-0.176814	-0.505669	-0.197554	-2.56145			hypothetical protein
	cotA	-0.815222	-1.7938	-1.01512	-1.92434	sigK	GerE,SpoIIID	spore coat protein (outer)
	sacT	0.0133115	-1.94296	-2.19371	-1.8691			transcriptional antiterminator
	spsA	-0.476793	-0.766012	-0.667047	-2.61277	sigK		spore coat polysaccharide synthesis
	spsE	-0.28031	-0.803835	-0.687799	-2.90473			spore coat polysaccharide synthesis
	spsF	-0.343006	-0.859371	-0.69217	-2.89981			spore coat polysaccharide synthesis
	spsG	-0.340712	-0.749757	-0.643754	-2.84309			spore coat polysaccharide synthesis
	spsI	-0.265226	-0.578647	-0.51477	-2.49796			spore coat polysaccharide synthesis
	spsJ	-0.255621	-0.534786	-0.520782	-2.00961			spore coat polysaccharide synthesis
	gerD	-0.196941	-0.247039	-0.129456	-1.84919	sigG	SpoVT	germination response to L-alanine and to the combination of glucose, fructose, L-asparagine, and KCl (early stage
	leuB	0.930742	-2.14648	0.270267	-2.11491			3-isopropylmalate dehydrogenase
	leuA	1.3962	-2.02291	0.425557	-2.02751			2-isopropylmalate synthase
	pyrD	-0.0648745	-0.0342416	-1.16178	-2.22977			dihydroorotate dehydrogenase 1B
	pyrE	-0.00121959	0.204131	-0.974801	-2.23314			orotate phosphoribosyltransferase
	asd	-0.576364	-0.600685	-0.0389805	-1.67143			aspartate-semialdehyde dehydrogenase
	SspA	-0.418215	-1.07501	-0.80825	-2.84383	sigG	SpoVT	small acid-soluble spore protein (alpha-type SASP)
	sspD	-0.248899	-0.576101	-0.23344	-1.64902	sigG	SpoVT	small acid-soluble spore protein (alpha/beta-type SASP)
	cspB	-2.3496	-1.80611	-1.21475	-1.94543	sigA	ComK	major cold-shock protein
	ylxM	-1.4245	0.519157	-0.218358	-2.14976	sigA		hypothetical protein
	nucA	-0.25205	-0.437209	0.18675	-2.87512		ComK	nuclease
	nin	-0.159311	-0.466454	-0.219727	-1.79814			inhibition of the DNA degrading activity of NucA (competence)
	katA	-1.45522	-1.87925		-2.09826		PerR	vegetative catalase 1
	spoVAE	-0.115387	-0.590831	-0.531271	-2.65473			sporulation protein VAE
	glgA	-0.283621	-0.914161	-1.02202	-1.59216	sigE		glycogen synthase
	spoIIB	0.12844	-1.14572	-1.64066	-2.15394			spatial and temporal regulation of the dissolution of septal peptidoglycan during engulfment (stage II sporulation)
	spoIIIC	-0.426678	-0.612304	0.0514598	-2.17686	sigE,sigK	GerE,SpoIIID	RNA polymerase sporulation-specific sigma factor (sigma-K) (C-terminal half)
	tgl	-0.469034	-0.182186	-0.0406913	-1.93108	sigK		transglutaminase
	xepA	-0.473692	-1.11274	-1.80822	-1.68324			lytic exoenzyme associated with defective prophage PBSX
	xhlA	-0.141866	-0.932522	-1.78612	-1.5148			involved in cell lysis upon induction of defective prophage PBSX
	xhlB	-0.240654	-1.06659	-1.71627	-1.53567			holin
	xlyA	-0.385437	-0.982193	-1.61265	-1.55231			N-acetylmuramoyl-L-alanine amidase
	ypeB	0.0188108	-0.281644	-0.126213	-2.00973	sigG		hypothetical protein
	cspC	-1.67557	-1.3399	-1.21192	-1.16721			cold-shock protein
	lonB	-0.0494206	-0.673624	-1.16952	-1.60499	sigF		Lon-like ATP-dependent protease
	yckD	-0.402769	-0.800063	-0.475806	-2.19851	sigG		hypothetical protein
	ycsK	-0.883996	-1.0899	-0.909317	-1.96726			hypothetical protein
	yneE	-0.644072	-1.69266	-1.39824	-1.57648		SpoOA	hypothetical protein
	yqaD	-1.83786	-0.141187	-1.53433	-0.656663			hypothetical protein
	uvsE	-0.755199	-1.26395	-0.290521	-2.3458			putative UV damage endonuclease
	ywjE	-0.195104	-0.799237	-0.430289	-2.84546			hypothetical protein
	mmgA	-0.00993099	-0.280735	-0.221942	-2.20713	sigE	CcpA	acetyl-CoA acetyltransferase
	cotS	-0.284338	-0.658828	-0.15708	-2.33356	sigK		spore coat protein
	cotSA	-0.469538	-0.595495	-0.0142023	-1.7769			spore coat protein
	ytxO	-0.176892	-0.565299	-0.111301	-2.03013			hypothetical protein;
	gerKA	-0.473249	-0.70603	-0.709426	-2.22983	sigG	SpoVT	germination response to the combination of glucose, fructose, L-asparagine, and KCl;
	gerKC	-0.466989	-0.676293	-0.641151	-1.68639			germination response to the combination of glucose, fructose, L-asparagine, and KCl
	ybaN	-0.285166	-0.506724	-1.8056	-2.16424	sigE	SpoIIID	hypothetical protein
	glnQ	-0.74673	-1.64386	-1.28221	-1.58102		TnrA	glutamine ABC transporter (ATP-binding protein)
	glnH	-0.604575	-2.26495	-1.75561	-1.89342			glutamine ABC transporter (glutamine-binding protein)
	glnP	-0.922921	-1.96287	-1.85159	-1.67839			glutamine ABC transporter (integral membrane protein);
	cspD	-1.15097	-0.891086	-0.144236	-2.78824			cold-shock protein
	ylpC	-1.01883	-0.894662	-0.570082	-2.65057			fatty acid biosynthesis transcriptional regulator
	xtmA	-0.623084	-0.968514	-1.59448	-1.68972		Xpf	PBSX defective prophage terminase (small subunit)
	xkdF	-0.489631	-1.0495	-1.67301	-2.1381			hypothetical protein
	xkdG	-0.508327	-1.11967	-1.5633	-1.88078			hypothetical protein
	xkdH	-0.376196	-0.971625	-1.54196	-2.14437			hypothetical protein
	xkdI	-0.490988	-0.727905	-1.47247	-1.82361			hypothetical protein
	xkdJ	-0.208968	-0.690125	-1.23935	-2.07826			hypothetical protein
	xkdK	-0.441903	-0.92144	-1.26205	-1.67336			hypothetical protein
	xkdM	-0.344988	-0.869188	-1.22977	-1.65255			hypothetical protein
	xkdN	-0.181228	-0.751804	-1.19609	-1.89142			hypothetical protein
	xkdR	-0.613483	-1.09921	-1.58662	-1.49958			hypothetical protein
	xkdS	-0.620539	-0.903119	-1.55452	-1.9073			hypothetical protein;
	xkdW	-0.105651	-0.523099	-1.30419	-1.74076			hypothetical protein
	xkdX	-0.642793	-1.21047	-1.80343	-1.90169			hypothetical protein
	yhcQ	-0.21654	-0.640318	-0.0910242	-2.92128	sigG		hypothetical protein
	cwlH	-0.157003	-0.585416	-0.708936	-1.90154	sigK	GerE	N-acetylmuramoyl-L-alanine amidase
	yqhG	0.00763949	-0.0852661	-0.718583	-2.30329			hypothetical protein
	yqhH	0.13629	-0.0318856	-0.584955	-2.22756			hypothetical protein
	cotH	-0.665693	-0.247281	0.0987452	-2.31243	sigK	GerE	spore coat protein (inner);
	ylyA	-0.556131	-0.608683	-0.175193	-2.59354			hypothetical protein
	sspO	-1.55512	-1.08376	-1.24006	-1.8885	sigG		acid-soluble spore protein O;
	rapC	-0.788974	-0.904876	-0.75112	-1.85757	sigA,sigH	CodY,ComA	response regulator aspartate phosphatase
	spoIIQ	0.0125939	-0.772004	-2.30548	-3.01413	sigF		required for completion of engulfment
	ycgH	-0.0417448	-0.449395	-0.110735	-2.46548			hypothetical protein
	ydbS	-0.482298	-1.02585	-0.653165	-1.74281	sigW		hypothetical protein
	ydhU	-0.278806	-0.681491	-0.481821	-2.97916		Fur	similar to Mn catalase
	yeaA	-0.517105	-1.65157	-1.10192	-1.57553	sigW		hypothetical protein
	ydjP	-0.548454	-1.76463	-1.32492	-1.5054			hypothetical protein
	sspI	-0.838601	-0.843647	-0.664279	-2.17892	sigG		small acid-soluble spore protein SspI
	yvdQ	-0.236373	-0.526578	-0.451331	-2.59515	sigG		hypothetical protein
	yvdT	-1.1272	0.146731	-0.70664	-2.19083			hypothetical protein
	yveA	-0.149806	-0.578102	-0.496229	-1.8516	sigA,sigG	DegU,SacT,SacY,TenA	hypothetical protein
	ywrE	-0.746662	-2.18132	-1.3776	-2.23132	sigW		hypothetical protein
	ywrK	-0.324854	-0.9297	-0.827848	-2.95989			hypothetical protein
	acoA	-0.670564	-1.01876	-1.8687	-1.45721	sigL	AcoR,CcpA	acetoin dehydrogenase E1 component (TPP-dependent alpha subunit)
	sodF	-0.18802	-0.888292	-0.628616	-1.73121			superoxide dismutase
	yfmG	-0.284622	-1.77606	-1.14589	-1.74733			hypothetical protein
	yfnD	-0.237877	-0.609569	-0.520278	-1.77022	sigE,sigK		hypothetical protein
	yfnE	-0.272026	-0.782701	-0.583437	-2.94928			hypothetical protein
	yhaL	-0.750514	-1.16991	-1.86267	-1.9965			hypothetical protein
	yhaX	-0.675333	-0.714954	-0.927968	-2.90488	sigE		hypothetical protein
	yhfC	-1.20549	-2.04544	-1.43335	-2.07547			hypothetical protein
	gerPF	-0.758757	-1.38956	-1.00228	-2.35931	sigK	GerE	spore germination protein
	gerPE	-0.618865	-1.25969	-0.807011	-1.69051			spore germination protein
	gerPD	-0.682379	-1.37308	-0.890218	-1.9124			spore germination protein
	gerPC	-0.613213	-1.04643	-0.564243	-1.61143			spore germination protein
	gerPB	-0.662214	-1.01467	-0.58053	-1.98083			spore germination protein
	gerPA	-0.767842	-1.18458	-0.762359	-2.42815			spore germination protein
	yisI	-1.01538	-1.33666	-0.938843	-1.78494			hypothetical protein
	yisK	-0.834857	-0.841381	-0.487925	-1.79904			hypothetical protein
	yisZ	-0.580181	-0.55505	-0.233723	-2.80182	sigK		hypothetical protein
	yjaU	-0.236718	-0.745123	-0.612904	-2.90083			hypothetical protein
	yjaV	-0.643854	-0.110585	-0.526207	-2.21933			hypothetical protein
	fabF	-1.00338	-2.2003	-1.56802	-2.47229			3-oxoacyl-(acyl carrier protein) synthase II
	yjbA	0.0962173	-0.570079	-0.689197	-1.61278			hypothetical protein
	yjdH	-0.250918	-0.730148	-0.629282	-1.60977	sigE		hypothetical protein
	yjmD	-0.534378	-1.98416	-2.36195	-1.87722			hypothetical protein
	ykvU	-0.516255	-0.487176	-2.0804	-2.49232	sigE,sigG	SpoIIID	hypothetical protein
	ylaK	-0.463014	-0.644873	-1.32789	-2.38852			hypothetical protein
	ylbE	-0.620211	-0.829163	-0.692198	-2.06379	sigK		hypothetical protein
	ylbO	-0.124234	-0.347631	-0.837656	-2.74572	sigE		hypothetical protein
	ylmA	-0.589431	-1.18484	0.830688	-2.43877			hypothetical protein
	ylqC	-1.5963	-0.183758	-0.818339	-1.20361			hypothetical protein
	ymfD	-0.716234	-0.56221	-0.531652	-2.32387			hypothetical protein
	ymfE	-0.704877	-0.690658	-0.690568	-1.69328			hypothetical protein
	ymfJ	-0.346895	-0.708877	-0.325327	-2.17735			hypothetical protein
	yngK	-0.12434	-0.266062	-0.0255177	-1.71517	sigK		hypothetical protein
	yoaG	0.108336	-1.07669	-0.847049	-1.88462	sigW		hypothetical protein
	yobS	-1.11153	-1.23574	-0.58393	-2.15987			hypothetical protein
	yocM	-0.685816	-0.521298	-0.291378	-1.77661			hypothetical protein
	yocN	-0.678615	-1.19865	-0.908667	-2.25929			hypothetical protein
	yodH	-0.503478	-0.832083	-0.652146	-2.10515	sigK		hypothetical protein
	yodN	-0.168774	-0.418282	-0.22141	-2.27305			hypothetical protein
	yodU	-0.197736	-0.753613	-0.580133	-2.55449			hypothetical protein
	yojB	-0.716983	-1.20837	-0.806961	-2.04506			hypothetical protein
	yolB	-0.466431	-0.587986	-0.0594714	-1.62871			hypothetical protein
	yozN	-0.594467	-1.09768	-0.752035	-2.06761			hypothetical protein
	yozO	-0.775196	-0.902406	-0.653785	-1.59394	sigW		hypothetical protein
	ypzA	-1.02964	-0.779528	-0.80835	-2.00741	sigG		hypothetical protein
	yqzG	-0.0825476	-0.259168	-0.277693	-1.98267	sigF		hypothetical protein
	coxA	-0.236445	-0.518381	-0.419191	-1.62375	sigE		spore cortex protein
	yrzE	-0.593106	-0.493343	-1.93636	-1.87792			hypothetical protein
	ytcA	-0.510295	-1.03512	-0.511275	-2.04773			hypothetical protein
	ytfI	0.546279	-0.193491	-0.969348	-2.0788	sigF		hypothetical protein
	ythA	-0.432125	-0.860641	-0.653777	-1.88693			hypothetical protein
	ythC	-0.572287	-0.991329	-0.629602	-2.89949			hypothetical protein
	ytlD	-0.831602	-0.826047	-0.499787	-2.6231			hypothetical protein
	ytrB	-1.63406	-1.11433	-0.838607	-2.835			hypothetical protein
	ytrC	-1.79475	-1.64944	-1.83317	-2.15896			hypothetical protein
	yunA	-0.427357	-0.502944	-0.308465	-1.89259			hypothetical protein
	sspG	-0.181072	-0.976681	-0.797973	-2.19322			small acid-soluble spore protein
	yusN	-0.257426	-0.616087	-0.49992	-2.79708			hypothetical protein
	yusO	-1.01203	-0.544357	-0.485545	-1.67589			hypothetical protein
	yusY	-0.673074	-1.22343	0.0448492	-2.08405			hypothetical protein
	yutG	-0.232289	-0.258806	-0.259926	-1.96947			hypothetical protein
	yuzC	-0.646823	-0.800613	-0.699495	-2.29534	sigE		hypothetical protein
	yvaX	-0.281054	-0.295499	-0.480473	-1.84096			hypothetical protein
	yvqH	0.0781582	-1.05342	-2.16554	-2.71759	sigA	AbrB,YvqC	hypothetical protein
	yvqI	-0.0998062	-1.3541	-2.43592	-3.17678			hypothetical protein
	yvrI	-0.124512	-0.42652	-1.4977	-1.65268		YvrH	hypothetical protein
	yozR	-0.541322	-0.752177	-0.196615	-2.38029	sigK	GerE	hypothetical protein
Cluster 6
	Gene Name	5 min	30 min	2 h	24 h	sig	Reg	Description
	yybO	0.79195	-1.34606	-0.685679	2.49115			hypothetical protein
	yaaC	0.0746507	-0.243656	-0.119671	3.64609			hypothetical protein
	ctc	-0.500165	-0.021674	-0.22506	2.1765	sigA,sigB		50S ribosomal protein L25/general stress protein C
	spoVC	-0.00937473	-0.0256087	0.0613698	3.86357			peptidyl-tRNA hydrolase
	yabK	0.0720955	0.340504	0.332395	2.99312			hypothetical protein
	mcsA	-0.223383	-1.66709	-0.802511	2.5347			modulation of CtsR repression
	mcsB	-0.27496	-1.54751	-0.645942	2.28123			ATP:guanido phosphotransferase
	glpD	-0.210382	-1.10915	-0.938949	1.64846	sigA	GlpP	glycerol-3-phosphate dehydrogenase
	truB	-0.195177	-0.721789	-0.522282	1.70982			tRNA pseudouridine 55 synthase
	bmr	-0.167579	-0.0849733	-0.335008	2.61957	sigA,sigB	BmrR,Mta	multidrug-efflux transporter
	gtaB	-0.534113	-0.521628	-0.305621	2.14937	sigA,sigB		UTP-glucose-1-phosphate uridylyltransferase
	aroK	-0.265507	-0.750118	0.884469	1.82554			shikimate kinase
	alsS	1.27933	0.573149	0.549676	2.01154	sigA	AlsR,CcpA,YdiH,ArfM	acetolactate synthase
	alsD	1.27423	0.808162	0.600275	2.28806			alpha-acetolactate decarboxylase
	csbA	-0.221279	-0.538134	-0.537245	2.82234	sigA,sigB		hypothetical protein
	cwlA	-0.473852	0.223801	-0.148006	2.70294			N-acetylmuramoyl-L-alanine amidase
	ypuC	0.566844	0.178891	-0.258822	2.14695	sigB		hypothetical protein
	ypuD	-0.0797677	-0.155662	-0.523226	1.82955		LexA	hypothetical protein
	galK	-0.0150666	-0.504806	-0.00749742	1.81638		CcpA	galactokinase
	mecA	-0.276761	-0.461355	-0.298159	1.7149	sigA		adaptor protein
	menE	0.340921	0.29398	0.267787	1.83332	sigA		O-succinylbenzoic acid--CoA ligase
	menC	0.323339	0.469987	0.417595	1.9099			O-succinylbenzoate-CoA synthase
	nadE	-0.287117	-0.522772	-0.185712	3.42397	sigA,sigB		NAD synthetase
	yhbE	-0.318795	-1.00052	-0.615756	2.01863			hypothetical protein
	yhbF	-0.374905	-1.01268	-0.695596	2.26847			hypothetical protein
	yitT	0.138052	0.658024	-0.735103	2.84615			hypothetical protein
	ipi	-0.0619727	0.503822	-0.31476	2.30269			intracellular proteinase inhibitor BsuPI
	rbsR	0.835316	0.486181	0.304094	1.88858	sigA	ArbB,CcpA	transcriptional regulator (LacI family)
	rbsB	0.276812	0.160237	0.0132726	1.63412			ribose ABC transporter (ribose-binding protein)
	yxxB	-0.220223	0.724276	-0.24327	2.29661			hypothetical protein
	yoaA	-0.12289	-1.09095	-1.15739	3.07122			hypothetical protein
	yxaB	-0.0109778	-0.511487	-0.548624	1.85347			hypothetical protein
	ycbF	0.0913974	-1.29559	-0.576344	2.15181			hypothetical protein
	yckC	-0.0852503	0.230004	0.0522276	1.7435			hypothetical protein
	bglA	0.118216	0.136436	0.188569	1.63858			6-phospho-beta-glucosidase
	yqbL	-0.177245	-0.693432	-0.646449	3.65905			hypothetical protein
	yqbM	-0.179765	-0.0732718	-0.183974	3.29602			hypothetical protein
	yqbO	0.167873	0.610421	0.47157	1.58295			hypothetical protein
	yqcA			-0.475095	1.80118			hypothetical protein
	ywjA	-0.183214	-0.795816	-0.745694	2.81651		Fur	hypothetical protein
	ywjB	-0.184596	-0.598498	-0.585389	2.517			hypothetical protein
	ywkA	1.19621	1.94095	0.979784	2.88612	sigA	YufM	hypothetical protein
	ywkB	0.143241	0.750908	-0.115447	2.31957			hypothetical protein
	aldX	-0.000340516	0.61317	0.589645	2.06111			aldehyde dehydrogenase
	pstC	1.02751	0.671761	0.466312	2.25469	sigA	PhoP	phosphate ABC transporter (permease)
	pstA	0.939205	1.01067	0.686041	2.77778			phosphate ABC transporter (permease)
	pstBA	0.742354	1.13882	0.845185	3.37738			phosphate ABC transporter (ATP-binding protein)
	pstBB	1.13697	0.912936	0.575412	2.95381			phosphate ABC transporter (ATP-binding protein)
	yprB	0.291273	0.532986	0.607562	1.68943			hypothetical protein
	yhcM	-0.501391	-1.00356	-0.656048	1.62925	sigF		hypothetical protein
	yqeD	0.692511	0.753774	0.126084	1.70838			hypothetical protein
	yqgC	-0.644457	-0.815417	-0.801027	1.77573			hypothetical protein
	yqhQ	-0.448684	-0.514609	-0.696308	2.07141	sigB,sigF		hypothetical protein
	yqjF	-0.310125	-0.949871	-0.605086	1.68005			hypothetical protein
	yrkE	0.18015	-0.187787	-0.74466	2.99288			hypothetical protein
	yrkF	0.156456	-0.537849	-0.796675	3.03227			hypothetical protein;
	yrkG	0.170957	-0.476793	-0.896198	3.08098			hypothetical protein
	yrkH	0.139445	-0.589862	-1.00983	2.90594			hypothetical protein
	yrkI	0.171725	-0.533544	-0.937339	3.07678			hypothetical protein
	ytcP	0.61156	1.07661	-0.218409	4.12335			hypothetical protein
	csbB	0.211411	-1.0796	-1.51063	2.73187	sigB,sigX		stress response protein;
	yxkA	0.209618	0.177674	-0.0398259	1.98056			hypothetical protein
	aldY	-0.130545	-1.17477	-1.0381	2.83777	sigB		aldehyde dehydrogenase
	bofC	0.271147	-1.04025	-1.47607	2.45387	sigB,sigF,sigG	SpoVT	forespore regulator of the sigma-K checkpoint
	cydA	0.320602	-1.26161	-0.544445	2.68202	sigA	CcpA,ResD,YdiH	cytochrome bd ubiquinol oxidase (subunit I)
	katX	0.453133	-0.283637	-1.01797	2.48708	sigB,sigF	RsfA	major catalase in spores
	mutT	0.482397	0.882167	-0.192927	1.6824			mutator protein
	xsa	0.0887667	0.0440387	-0.350735	1.90684	sigA	AraR	alpha-L-arabinosidase
	ycgM	-0.00629907	-1.12177	-0.0368717	1.62293		SpoOA	hypothetical protein
	YcgN	-0.16494	-1.53241	-0.544238	1.60546			1-pyrroline-5-carboxylate dehydrogenase
	yclA	0.624119	0.02697	0.195929	2.48655			hypothetical protein
	ydaJ	0.542923	0.401632	0.126012	2.53654			hypothetical protein
	ydaL	-0.0971695	0.104263	0.0612117	2.33205			hypothetical protein
	ydaM	0.962779	1.18479	0.47264	2.86401			hypothetical protein
	ydaN	0.598973	1.2383	0.652708	2.16426			hypothetical protein
	ydaQ	-0.303874	-0.526922	-0.515224	1.82988			hypothetical protein;
	ydbD	0.460478	-0.735552	-0.807692	2.94652	sigB		hypothetical protein
	ydcP	-0.0248167	0.514388	-0.299099	2.68012			hypothetical protein
	ydcR	-0.657083	-0.313622	0.344825	1.59854			hypothetical protein
	ydcS	0.62255	1.25717	0.225075	1.90968			hypothetical protein
	yddB			-0.826059	1.70403			hypothetical protein
	yddC	-1.2565	-0.473041	0.144212	2.41284			hypothetical protein
	ydhK	0.116614	-0.466488	-1.15128	1.90453	sigB		hypothetical protein
	gcp	0.198443	0.70471	0.709382	1.81772			O-sialoglycoprotein endopeptidase
	ygaK	-0.704418	-0.657463	-0.667566	2.07087			hypothetical protein
	yhbD	-0.652878	-0.806396	-0.494642	1.68031			hypothetical protein
	ysbA	0.962036	0.458957	0.248642	1.8294			murein hydrolase regulator LrgA
	yscA	-1.21699	-0.347054	-1.52196	2.85183			hypothetical protein
	alaT	0.218653	0.51331	0.651983	1.62033			hypothetical protein
	yugO	-0.138577	-0.578274	-1.01467	2.41984			hypothetical protein;
	yugU	-0.517385	-0.983377	-0.774979	2.4926			hypothetical protein
	padC	-0.172729	0.481922	0.157096	1.82415			phenolic acid decarboxylase
	ywmE	0.0306756	-0.326545	-1.94179	3.25659	sigB		hypothetical protein
	ywmF	1.63238	-0.4515	-0.62932	2.73463	sigB		hypothetical protein
	yxjJ	-0.795601	-1.51379	-0.695752	1.93281	sigW	DegU	hypothetical protein
	yxkO	-0.0594924	-0.487621	-0.35419	1.75684	sigB		hypothetical protein
	yxlJ	-0.63491	-1.1335	0.166413	2.11069			3-methyladenine DNA glycosylase
	opuE	-0.218929	-0.614644	-1.04522	2.08888	sigA,sigB		proline transporter
	ydiN	0.478364	0.362342	0.778099	2.61292			hypothetical protein
	ydjK	-1.25132	0.951126	-0.397997	2.40774	sigA	IolR	hypothetical protein
	yebE	0.204233	0.368691	-0.945651	3.17689			hypothetical protein
	yebG	0.473777	0.743935	-0.373489	3.18536			hypothetical protein
	yesU	-0.190955	-0.691528	-0.0137012	1.88072			hypothetical protein
	yesV	0.372278	0.0891903	0.385026	2.31927			hypothetical protein
	yesW	-0.263425	-0.598679	-0.318619	1.68395			hypothetical protein
	yetO	0.187273	-0.359077	-0.044835	2.0948			hypothetical protein
	yfhE	0.753944	-0.771756	-0.477536	1.65952	sigF		hypothetical protein
	yfhF	0.748612	-1.45551	-1.05506	2.50003			hypothetical protein
	yfhO	0.944879	1.2665	0.561752	3.08553			hypothetical protein
	yfkH	-0.194705	-1.13218	-0.999711	1.94388	sigA,sigB		hypothetical protein
	yfkQ	-0.111393	0.109408	-0.899757	3.60221			hypothetical protein
	yfkR	-0.566143	-1.11637	-0.944843	2.78845			hypothetical protein
	yfkS	-0.285728	-0.933942	-0.902369	3.75166			hypothetical protein
	yflB	-0.477103	-0.742265	-0.513244	2.2388			hypothetical protein
	yflC	-0.148356	-0.867273	-0.834812	3.38838			hypothetical protein
	yflS	0.0477091	0.433721	-0.510404	1.72802		YufM	hypothetical protein
	yhaU	-0.030354	-0.500458	-0.163987	1.65994			hypothetical protein
	yhdF	-0.12823	-0.138104	-0.712597	2.39923	sigB		hypothetical protein
	yhdI	0.00314597	0.0182648	-0.0862485	1.60056			hypothetical protein
	yheH	0.15055	0.559825	-0.584735	1.70843			hypothetical protein
	nhaC	0.749088	1.08954	0.796981	4.4864			Na+/H+ antiporter
	yhjQ	-0.181895	0.0411091	-0.000770124	2.32659			hypothetical protein
	rpsN	-0.362123	-0.302426	-1.23124	1.65402			30S ribosomal protein S14
	yjdB	2.52534	-0.957908	-0.551564	0.942119		PhoP	hypothetical protein
	manR	0.313907	1.05854	0.696936	2.0187			transcriptional regulator
	ykuO	-0.0370601	0.448885	0.500712	1.76445	sigA	Fur	hypothetical protein
	ykuP	-0.746551	-0.648554	-0.551489	1.84356			hypothetical protein
	ykvP	-0.230055	-0.966749	-0.734564	2.03261	sigK		hypothetical protein
	ykvQ	0.0343218	0.456732	0.264799	2.06094			hypothetical protein
	acpD	-0.941404	1.6273	0.850863	2.74927	sigA,sigG	YkvE	azoreductase
	yojJ	0.0367293	-0.663691	-0.909548	2.01674			hypothetical protein
	yomI	-0.010215	0.708117	1.62405	1.51283			hypothetical protein
	yomM	0.179999	0.111944	1.03155	3.08946			hypothetical protein
	yomO			1.26376	1.93856			hypothetical protein
	yomP	-0.315863	0.0243041	0.0190386	2.25975			hypothetical protein
	yomQ	-0.0867234	0.432419	1.42979	1.73205			hypothetical protein
	yomR	0.342413	1.12604	1.19387	2.11728			hypothetical protein
	yomS	0.180999		1.90834	2.23898			hypothetical protein
	yonF	0.439034	0.551253	1.71291	3.61451			hypothetical protein
	yorA	0.384859	-1.5052	-0.17126	2.38594			hypothetical protein
	yorC	0.245713	-0.312942	0.929193	1.9965		LexA	hypothetical protein
	yosV	0.840322	0.869628	1.02848	2.40102			hypothetical protein
	yosW	-0.0411618	-0.518536		1.94951			hypothetical protein
	ytcQ	-0.897525	0.0755272	-0.0516693	1.64664			hypothetical protein
	ytmI	-0.65097	-0.128894	-0.893429	2.06236	sigA	YjbD,YtlI,YrzC	hypothetical protein
	ytmJ	0.210314	2.4726	0.310279	2.54653			hypothetical protein
	yurJ	-0.196947	-0.546773	0.156287	1.75202
	yurM	-0.780175	-1.89678	0.210328	1.78468			hypothetical protein
	yusS	0.473397	0.232497	0.21789	1.65585			hypothetical protein
	rnr	0.00145975	-0.780863	-0.523849	1.59852			ribonuclease R
	yvaK	-0.0392427	-0.603314	-0.634713	2.15486			hypothetical protein [EC:3.1.1.1]
	yvgW	0.140972	0.285895	-0.178436	1.72046			hypothetical protein
	yvgY	-0.370845	-0.0959535	-0.334237	2.44957			hypothetical protein
	yvgZ	-0.5427	-0.539613	-0.498733	3.77261			hypothetical protein
	yvrE	0.0921533	-0.752018	-0.406866	2.51342	sigB		hypothetical protein
	yvzB	0.0877321	0.189477	0.555306	2.12833			hypothetical protein
	ydaG	0.136492	-0.708055	-0.611115	2.62138	sigB		hypothetical protein
Cluster 7
	Gene Name	5 min	30 min	2 h	24 h	sig	Reg	Description
	veg	-1.60606	-1.84404	-0.471989	0.280908	sigA	Spo0A	hypothetical protein
	sspF	-1.47615	-1.64326	-1.06602	-0.793802	sigG		small acid-soluble spore protein (alpha/beta-type SASP)
	spoVG	-0.841652	-1.73111	-0.972317	0.0355695	AbrB	SigH	regulatory protein SpoVG
	spoIIE	0.0706275	-2.42191	-3.25306	-0.0836671	sigA	SpoOA	serine phosphatase
	yabS	0.0377709	-1.57992	-2.43783	0.0330351			hypothetical protein
	aprE	-0.00253994	-1.85093	-1.68379	0.541533	sigA	DegU,AbrB,Hpr,SinR,TenA	serine alkaline protease (subtilisin E)
	argC	1.62609	-2.80421	-0.596292	-1.745	sigA	AbrB,AhrC	N-acetyl-gamma-glutamyl-phosphate reductase
	argJ	1.47467	-2.11353	-0.603776	-1.20434			bifunctional ornithine acetyltransferase/N-acetylglutamate synthase protein
	trpF	-1.11913	-3.75555	-0.437805	-0.526776			N-(5'-phosphoribosyl)anthranilate isomerase
	trpB	-0.725024	-3.71452	-0.216956	-0.27126			tryptophan synthase subunit beta
	trpA	-0.32914	-2.13561	0.0974004	-0.435078			tryptophan synthase subunit alpha
	trpC	-1.30212	-3.76653	-0.531704	-0.603312			indole-3-glycerol-phosphate synthase
	acsA	0.12948	-2.11666	-0.550005	0.338908	sigA	CcpA,CodY	acetyl-CoA synthetase
	tyrS	0.116305	-2.73382	0.0803568	0.135319	sigA	TrnD-Tyr,TrnsL-Tyr1	tyrosyl-tRNA synthetase
	ytxJ	-0.580153	-2.17003	-1.50676		sigB,sigH		hypothetical protein
	pbpE	0.251913	-1.9323	-1.15271	-0.220571	sigW	AbrB	penicillin-binding protein 4*
	racX	0.0565636	-2.02392	-1.31922	-0.166444			amino acid racemase
	hom	-0.159173	-1.71514	-1.01774	0.49841			homoserine dehydrogenase
	thrC	-0.0904773	-1.70099	-1.01864	0.655546			threonine synthase
	thrB	-0.284256	-1.87025	-1.30725	0.870949			homoserine kinase
	tyrZ	-0.165173	-1.79366	-0.490142	0.571641		TnrD-Tyr,TrnsL-Tyr1	tyrosyl-tRNA synthetase
	ywcE	-0.78749	-1.75484	-1.75963	0.00443763			hypothetical protein
	vpr	0.217053	-2.89849	-0.742626	-0.155874		LexA,PhoP	extracellular serine protease
	rocB	-0.24637	-1.64896	-0.92786	1.24683	sigL	AhrC,RocR	involved in arginine and ornithine utilization
	rocC	-0.35561	-1.69832	-1.14577	1.5849			amino acid permease
	ywfE	0.158085	-1.66566	-0.705221	-0.61672			hypothetical protein
	ywfG	-0.0169182	-1.83609	-0.959144	0.495077			transaminase
	hpr	-0.601591	-2.15325	-0.448327	-0.0967102		AbrB,YbaL,SenS	transcriptional regulator (MarR family);
	hutH	-0.472435	-1.74064	-0.28898	0.84762	sigA	AbrB,CcpA,CodY,HutP	histidine ammonia-lyase
	leuC	0.60373	-2.32005	-0.434218				isopropylmalate isomerase large subunit
	leuD	0.0116273	-2.54924	-0.0422889	-1.4284			3-isopropylmalate dehydratase (small subunit)
	ispA	0.217949	-2.9185	-1.73837	0.698431	sigA	DegU,Hpr,Ipi	intracellular serine protease
	rtp	-1.38277	-2.24805	-0.621726	-0.639132			replication terminator protein
	senS	-1.8179	-2.17354	-1.48372	-0.143572		SenS,AbrB	transcriptional regulator
	ybbD	-0.767941	-2.78426	-1.37405	0.425586			hypothetical protein
	ybbC	-0.644418	-2.77488	-1.36663	0.444386			hypothetical protein
	dppA	-0.465381	-2.6875	-0.208684	-1.73916	sigA	AbrB,CodY	D-alanyl-aminopeptidase
	dppB	-0.827571	-3.56035	-0.891942	-1.06546			dipeptide ABC transporter (permease);
	dppC	-0.686278	-3.4432	-1.21302	-0.694363			dipeptide ABC transporter (permease)
	dppD	-0.426624	-3.74752	-1.18644	0.540751			dipeptide ABC transporter (ATP-binding protein)
	citZ	-0.756151	-2.84256	-1.88232	-0.120062	sigA	CcpA,CcpC	methylcitrate synthase
	mdh	-0.63171	-1.59024	-0.965426	0.154659			malate dehydrogenase
	pgm	-0.413077	-2.0424		-1.15388	sigA	CggR	phosphoglyceromutase
	eno	-0.00883537	-1.78395	-0.79871	-0.105664			phosphopyruvate hydratase
	ywlB	0.0572368	-0.753909	-1.97169	0.513076			hypothetical protein;
	appF	-0.455038	-1.61932	-0.16392	-0.43155		Hpr	oligopeptide ABC transporter (ATP-binding protein)
	appA	-0.0360465	-1.65988	-0.0823137	0.689964			oligopeptide ABC transporter (oligopeptide-binding protein)
	nasD	-0.100704	-1.85341	-1.43295	1.13206			assimilatory nitrite reductase (subunit)
	yqaF	-1.59739	-2.12261	-1.59241	-0.278883			hypothetical protein
	yqaI	-1.64401	-1.78538	-1.46956	0.689294			hypothetical protein
	yqaL	-1.19181	-1.78921	-0.972687	-0.281057			hypothetical protein
	yqaM		-2.13941	-0.873907	-0.431273			hypothetical protein
	racA	-0.531565	-2.08958	-1.71171	-0.4511	sigH	SpoOA	polar chromosome segregation protein
	gabP	-1.13858	-2.75596	-1.0763	-1.35578	sigA	CodY,TnrA	gamma-aminobutyrate (GabA) permease
	yxbA	0.263375	-3.22694	-1.32045	-0.902782		AbrB	hypothetical protein;
	yxbB	0.105841	-3.37076	-1.42677	-1.24261			hypothetical protein
	yxaM	0.00619101	-3.25495	-1.82199	-0.508201			hypothetical protein
	asnH	-0.190418	-2.54115	-0.567555	-0.689495			asparagine synthetase (glutamine-hydrolyzing)
	yxnB	0.121567	-3.33511	-1.44463	-0.948612			hypothetical protein
	yxbC	-0.0449573	-3.09433	-1.54917	-0.0600754		AbrB,SpoOA	hypothetical protein
	yqdA	-1.78831	-2.32613	-1.54122	-0.375003			hypothetical protein;
	ybbE	-1.39174	-3.12112	-1.61482	-0.427154			hypothetical protein
	sigW	-0.12112	-2.00966	-1.46849	-0.987114	sigW	AbrB	RNA polymerase sigma factor SigW
	ybbM	-0.119822	-1.79062	-1.34966	-0.609886			hypothetical protein
	ypmP	-0.734114	-1.88966	-0.497496	-0.635079		CodY	hypothetical protein
	ilvA	-0.599799	-1.69303	0.0854722	-0.521339			threonine dehydratase
	yqeZ	-0.465781	-2.5316	-1.8921	-0.710212	sigW		hypothetical protein
	yqfA	-0.224127	-2.50697	-1.83942	-0.294864			hypothetical protein
	yqfB	-0.0303253	-2.36791	-1.79521	-0.125962			hypothetical protein
	amhX	-0.731188	-3.11107	-0.564062	-0.509175	sigA		amidohydrolase
	ynfC	-1.51012	-2.20905	-1.35539	-0.172333			hypothetical protein
	ggt	-0.0302803	-1.61487	-1.07043	0.596208			gamma-glutamyltranspeptidase
	ysiA	-0.470014	-1.68963	-1.49794	1.46392			hypothetical protein
	ureA	-0.567665	-2.40785	-1.27369	0.751941	sigA,sigH	CodY,GlnR,PucR	urease subunit gamma
	ureB	-0.431561	-2.43422	-1.23051	0.81331			urease (beta subunit)
	ureC	-0.598611	-1.71168	-1.06682	0.695107			urease subunit alpha
	yddH	-1.6817	-1.78338	-1.35623				hypothetical protein
	ygaB	-0.271191	-1.83519	-1.38853	-0.679965			hypothetical protein
	spo0M	-0.819469	-2.56277	-1.27561	-0.982951			sporulation-control gene
	ykwB	-1.20719	-2.68381	-0.168443	-0.728314			hypothetical protein
	yufQ	-0.428525	-2.31286	0.062101	-0.0502574			hypothetical protein
	yvdR	-1.47609	-0.715443	-1.88749	0.934588			hypothetical protein
	yvdS	-1.69701	-0.61684	-1.83823	0.797981			hypothetical protein
	yxjI	-0.225252	-1.72795	-0.744923	1.04248	sigW	DegU	hypothetical protein
	yxkJ	-0.414143	-1.98367	-0.971659	-0.0350947		CcpA	hypothetical protein
	gltB	-0.314141	-5.332		0.320146	SigA	GltC/GltR/TnrA	glutamate synthase subunit beta
	ybcO	-0.200453	-1.4182	-2.14619	-0.70758	sigA	AbrB,PhoP,SpoOA	hypothetical protein
	ybfA	-1.17383	-2.76164	-0.947999	-1.02433			hypothetical protein
	ybfB	-0.824985	-3.5101	-1.40026	-0.57391			hypothetical protein
	ybfO	-0.104229	-2.61312	-1.83058	-0.218739	sigW		hypothetical protein
	ybgE	-0.210674	-2.12533	0.134569	-0.347319		CodY	branched-chain amino acid aminotransferase
	pspA	-0.571467	-2.11723	-0.817004	-1.26313	sigW		phage shock protein A homolog
	yhdG	-0.276815	-2.61718	0.248274	-0.794741			hypothetical protein
	yhdO	-1.66697	-2.13961	-1.56991	-0.892084			hypothetical protein
	dat	-0.317304	-1.70974	-0.56753	0.509064			D-alanine aminotransferase
	yhfH	0.0882357	-2.71687	-1.86109	-0.820678			hypothetical protein
	yhjB	-0.190055	-2.29546	-0.109738	0.0895989		ComK	hypothetical protein
	yhjC	-0.313158	-1.69804	0.139552	-0.482791			hypothetical protein
	yhjN	-0.975065	-2.4014	-2.20428	0.529817			hypothetical protein
	yhzC	-0.992231	-2.86632	-1.32556	-1.24945			hypothetical protein
	yitM	0.0201359	-1.41557	-2.22701	-0.611074			hypothetical protein
	yjcR	0.106162	-2.21845	-1.69067	0.263981			hypothetical protein
	yjoB	-0.723613	-1.7198	-1.33706	0.0387199	sigW		hypothetical protein
	ykfA	-0.672421	-2.7517	-0.768782	-1.1862			similar to immunity to bacteriotoxins
	ykfB	-0.635215	-2.97752	-0.915317	-0.543376			similar to chloromuconate cycloisomerase
	ykfC	-0.480955	-3.24259	-1.02827	-0.166503			similar to polysugar degrading enzyme
	ykfD	-0.43324	-3.28064	-1.09436	0.0442556			similar to oligopeptide ABC transporter (permease)
	ykoM	-0.607853	-1.8535	-1.36306	1.38454			hypothetical protein
	ykuF	-0.491762	-2.01066	-1.61281	1.23643	sigA	YsiA	short chain dehydrogenase
	ykzH	-1.72103	-2.29078	-0.708121	-0.373277			hypothetical protein
	ylbP	-0.0179277	-1.73472	-0.934962	0.416404			hypothetical protein
	yndL	-0.601585	-1.70492	-0.566278	-1.01025	sigK		hypothetical protein
	yndN	0.0327972	-1.84113	-0.940307	-0.820914	sigW		fosfomycin resistance protein FosB
	yobD	-1.10105	-1.9679	-1.11111	-0.389842			hypothetical protein
	yomD	-1.85583		-1.6282	0.112784			hypothetical protein
	yonT	-1.73013	-2.59632	-1.67826	-0.0843822			hypothetical protein
	yonX	-1.37998	-1.85586	-0.762627	-0.0837078			hypothetical protein
	yopV	-1.8033	-1.70287	-0.70972	-0.281635			hypothetical protein
	yoqC	-1.38334	-2.03087	-0.631267	-0.531387			hypothetical protein
	yorJ	-1.36143	-1.77185	-1.20924	-0.175929			hypothetical protein
	yosB	-1.04007	-1.91421	0.341981	-0.363113			hypothetical protein
	ythP	-0.0787094	-1.69204	-1.13099	-1.02651	sigW		hypothetical protein
	ytkC	-0.417781	-1.58396	-1.88581	0.674098			hypothetical protein
	yttP	-0.969527	-1.79536	-1.46503	-0.336545		PhoP,SpoOA	hypothetical protein
	yuaG	-0.416383	-2.56603	-1.59841	-0.800567			hypothetical protein
	yuaI	-0.582681	-2.79395	-1.85692	-0.6508			hypothetical protein
	yuiB	-0.661507	-3.44032	-1.296	-0.786379			hypothetical protein
	pucK	-1.55572	-2.38944	-2.14568	0.106394			uric acid permease
	pucL	-0.946615	-2.06903	-1.55761	0.878771			uricase
	pucC	-1.65414	-1.87928	-1.66644	0.373816	sigA	PucR	xanthine dehydrogenase
	pucB	-2.05221	-2.12479	-1.85007	0.158207			xanthine dehydrogenase
	yurL	-0.677281	-1.66948	-0.225287	1.40653			hypothetical protein
	yurN	-1.08336	-1.79073	0.113935	1.27153			hypothetical protein
	yurO	-1.52107	-1.65644	0.176731	0.971297			hypothetical protein
	yurP	-0.932271	-2.12857	0.0111631	0.811339			hypothetical protein
	yusJ	-0.42177	-1.67376	-1.41118	1.29943	sigA	YsiA,YvbA	hypothetical protein
	yusX	-0.532466	-1.78929	-0.272482	-0.459375			hypothetical protein
	yvaY	-0.230043	-1.75841	-1.58132	0.857499			hypothetical protein
	yvbF	-1.50477	-1.65947	-1.02205	-1.04411			hypothetical protein
	oxdC		-1.76734		-1.17376			oxalate decarboxylase [EC:4.1.1.2]
	sboX	2.76004	-1.30055	-0.94471	0.120884	sigA	AbrB,ResD,Rok	bacteriocin-like product
Cluster 8
	Gene Name	5 min	30 min	2 h	24 h	sig	Reg	Description
	yycD	-0.305268	-2.39041	-1.94386	3.59062	sigB		hypothetical protein
	yyaS	-1.49549	-2.94373	-2.76068	0.777044			hypothetical protein;
	yaaI	0.130908	-2.04585	-1.62661	3.76698			hypothetical protein
	ctsR	-0.375166	-1.78633	-0.993588	2.49008	sigA,sigB	ctsR	transcriptional regulator
	ygxB	0.215333	-1.9042	-2.16486	2.52568			hypothetical protein
	glpK	-0.0982301	-1.54279	-1.68718	2.88479	sigA	CcpA,GlpP	glycerol kinase
	bpr	0.154079	-2.23758	-2.98108	1.06236			bacillopeptidase F
	bmrU	-0.999779	-3.90006	-3.84379	3.7588	sigA,sigB	BmrR,Mta	multidrug resistance protein
	ytxG	-0.54589	-2.20185	-1.54418	2.02786			hypothetical protein;
	ytxH		-2.21154	-1.44582	1.88685			hypothetical protein
	citB	-0.550009	-3.26918	-2.95222	0.653046	sigA	AbrB,CcpC,CodY,TnrA	aconitate hydratase
	gspA	-0.577007	-3.92826	-3.58233	3.16915	sigB		general stress protein
	rapA	-0.0379093	-3.44686	-2.39825	0.861261	sigA	ComA,SpoOA	response regulator aspartate phosphatase
	phrA	-0.0540687	-3.4527	-2.59709	1.30343			inhibitor of the activity of phosphatase RapA
	paiA	-0.667244	-3.69567	-3.90859	1.36866			transcriptional regulator
	paiB	-0.666318	-3.69255	-3.79592	1.35236			transcriptional regulator
	rsbV	-0.749844	-2.15639	-1.71734	1.9895	sigA,sigB		anti-anti-sigma factor (antagonist of RsbW)
	rsbW	-0.668721	-2.53407	-2.11019	2.45868			serine-protein kinase RsbW
	sigB	-0.435934	-2.68348	-2.08006	2.46923			RNA polymerase sigma factor SigB
	rsbX	-0.466537	-2.5649	-1.90745	2.11468			serine phosphatase
	yvyD	-0.691469	-2.16243	-0.98935	1.96932	sigB,sigH	SpoOA	hypothetical protein
	gltA	-0.155889	-4.92031	-4.8612	0.614753	sigA	GltC,GltR,TnrA	glutamate synthase (large subunit)
	gsiB	-0.519507	-3.80274	-3.79948		sigB		general stress protein
	dppE	0.0569816	-3.93038					dipeptide ABC transporter (dipeptide-binding protein);
	yoxB	-0.689748	-3.45727	-3.04165	3.31099	sigB		hypothetical protein
	yoxC	-0.904132	-3.48801	-3.19573	3.83227			hypothetical protein
	yhxD	0.424829	-2.32991	-1.82837	2.53544			hypothetical protein
	yqxL	-0.551438	-3.35403	-2.96095	2.86133	sigB	LexA	hypothetical protein
	katE	0.0141767	-3.14629	-2.88946	3.66628	sigB		catalase 2
	yxiS	-0.021245	-2.39592	-2.00114	3.82128			hypothetical protein
	ycbC	-0.848374	-2.32848	-1.88876	1.35925			5-dehydro-4-deoxyglucarate dehydratase
	ycbD	-0.857487	-2.28961	-1.75863	1.37579			hypothetical protein
	ycbE	-1.05818	-2.4014	-1.95225	1.49836			hypothetical protein
	ycbP	-0.551871	-2.02836	-1.75665	2.35112			hypothetical protein
	ywiE	-1.10188	-4.17306	-3.99114	2.91722			hypothetical protein
	ywjC	-0.256779	-2.82113	-2.17216	1.77807	sigB		hypothetical protein
	ywjF	-0.53442	-1.72982	-1.45683	1.91216	sigA	YsiA	hypothetical protein
	yxbG	-0.591386	-3.07909	-2.59643	4.42103			short chain dehydrogenase
	csbC	-1.29994	-4.21807	-3.74976	3.04273	sigB		sugar transporter
	yqgZ	-1.08307	-4.74433	-4.11662	3.00918	sigB		hypothetical protein
	yqhA	-0.188263	-2.29808	-2.06298	2.75389	sigB		hypothetical protein
	yqhB	0.504323	-2.36276	-2.88041	3.86742		LexA	hypothetical protein
	csbX	0.531329	-2.16971	-2.04843	2.30093			sigma-B-transcribed gene
	etfA	-0.695341	-1.76659	-1.75488	1.76284	sigA	YsiA,CcpA	electron transfer flavoprotein (alpha subunit);
	etfB	-0.45858	-1.66701	-1.54643	1.83493			electron transfer flavoprotein (beta subunit)
	ysiB	-0.447772	-1.66433	-1.48657	1.68737			enoyl-CoA hydratase
	lctP	0.63622	-1.93692	-1.55848	1.68697	sigA	AlsR,ResD,YdjH,ArfM	L-lactate permease
	ldh	0.594479	-2.46378	-1.46126	1.9997			L-lactate dehydrogenase [EC:1.1.1.27]
	ydaC	-0.694697	-3.31496	-1.95048	4.09291			hypothetical protein
	ydaD	0.0141467	-2.82546	-2.53235	3.63098	sigB		short chain dehydrogenase
	ydaE	0.0315053	-2.96512	-2.64108	3.79799			hypothetical protein
	ydaP	0.215006	-1.77161	-2.11077	4.0674	sigB		pyruvate oxidase
	ydaS	-0.261039	-2.67593	-2.53722	4.07614	sigB		hypothetical protein;
	ydaT	-0.764491	-2.91068	-2.52808	4.06694			hypothetical protein
	ysdB	-0.213174	-2.38955	-1.4648	1.71091	sigW		hypothetical protein
	ysnF	0.236973	-2.21681	-2.34475	3.1728	sigB		hypothetical protein
	csbD	-1.10257	-3.66361	-3.34801	3.23142			sigma-B-controlled gene
	ywsA	-0.890975	-0.92352	-1.45141	5.41792			hypothetical protein
	ywsB	-0.753572	-3.58235	-3.39998	3.10248			hypothetical protein
	ywtG	-0.109709	-3.16849	-2.48002	2.95542	sigB		hypothetical protein
	dps	-0.65907	-3.21095	-2.51629	1.991	sigB		DNA-protecting protein
	opuBB	-2.32169	-3.43414	-1.8741	1.58924			choline ABC transporter (membrane protein)
	opuBC	-1.99843	-3.9889	-2.33382	2.35008			choline ABC transporter (choline-binding protein)
	opuBD	-1.50948	-3.64347	-2.44196	1.93745			choline ABC transporter (membrane protein)
	cypC	-0.00175972	-1.8322	-1.90633	3.27522			fatty acid beta-hydroxylating cytochrome P450
	ybyB	-1.53898	-4.18488	-3.86481	2.94547			hypothetical protein
	ycdF	-0.680038	-3.12427	-2.67137	2.63825			hypothetical protein
	ycdG	-0.150485	-2.60406	-2.40897	3.50575			hypothetical protein
	ydjJ	-0.270814	-3.80558	-3.21545	2.73189			hypothetical protein
	yerD	0.0859218	-2.94676	-2.49267	4.10194			hypothetical protein
	yfhL	-0.615068	-3.75402	-2.95757	2.57682			hypothetical protein
	yfhM	-0.503165	-3.20241	-2.58886	2.58881			hypothetical protein
	yfkD	-0.0406295	-1.43256	-1.23195	3.27012	sigG		hypothetical protein
	yfkE	-0.0521653	-2.08689	-1.91779	2.65856			hypothetical protein
	yfkI	-0.432908	-1.67402	-1.5799	2.06159			hypothetical protein
	yfkJ	-0.428334	-1.92434	-1.83292	2.15811			hypothetical protein
	yfkM	-0.662945	-3.34826	-3.07834	3.23645		Fur	hypothetical protein
	yfkT	-0.391349	-1.60939	-1.46804	3.85156			hypothetical protein
	yflA	-0.575252	-3.51691	-3.2694	3.02939	sigB		hypothetical protein
	yflD	0.179993	-1.41077	-1.31875	4.33826			hypothetical protein
	yhdN	-0.75483	-4.103	-3.72457	2.75696	sigB	YlpC	hypothetical protein
	nhaX	-0.834619	-4.18145	-3.94116	3.5711	sigB		putative regulatory gene for NhaC
	yjcE	-1.19193	-3.48045	-3.03583	3.01717			hypothetical protein
	yjgB	0.499052	-2.16784	-1.80013	3.56248	sigB		hypothetical protein
	yjgC	-0.0709761	-2.54183	-2.39068	3.43856			hypothetical protein
	yjgD	-0.0580892	-2.26669	-1.98253	3.44766			hypothetical protein
	yjlB	-0.0719403	-1.91376	-2.00166	2.28425			hypothetical protein
	ykgA	-0.345197	-2.99314	-2.66855	2.30854	sigB		hypothetical protein
	ykzI	-0.766073	-2.78017	-2.04291	2.79336			hypothetical protein
	yneN	-1.04591	-3.14215	-3.21263	0.992127			hypothetical protein
	yocB	-0.0107447	-2.61285	-2.86996				hypothetical protein
	yocK	-0.940222	-1.77753	-1.03197	2.54157	sigB		hypothetical protein
	yoqZ	0.0405624	-2.08462	-1.14394	2.80585			hypothetical protein
	ytaB	-0.638761	-1.62739	-1.2685	2.22486			hypothetical protein
	rpmE2	-1.10961	-2.41646	-2.19002	2.52279			50S ribosomal protein L31 type B
	yusK	-0.288212	-1.88778	-1.51562	1.54317			acetyl-CoA acetyltransferase
	yusL	-0.489456	-2.18758	-1.83145	1.79968			hypothetical protein
	yuzA	-0.213038	-1.73005	-1.48734	2.51569	sigG		hypothetical protein
	yvgO	0.116933	-3.69062	-4.37865	3.15073	sigB		hypothetical protein
	ywzA	-1.1651	-3.34475	-3.26272	3.23681			hypothetical protein
	yxnA	-0.69445	-1.94243	-1.80001	3.66835			short chain dehydrogenase
	yxzF	-0.684502	-1.84541	-1.35107	2.76928			hypothetical protein
	yflT	-0.628069	-3.20649	-3.25762	4.39686			hypothetical protein
	ykzA	-0.77205	-3.3487	-3.24053	3.47698	sigB		hypothetical protein
Cluster 9
	Gene Name	5 min	30 min	2 h	24 h	sig	Reg	Description
	hisC	-0.257244	-1.73453	0.296717	-0.51294			histidinol-phosphate aminotransferase
	hag	-0.865519	-1.86937	0.577833	-0.916531	sigD	CodY	flagellin
	ilvB	1.62375	-1.68674	0.337662	-0.94456	sigA	CcpA,CodY,TnrA,TrnS-Leu2	acetolactate synthase catalytic subunit
	ilvH		-1.69449					acetolactate synthase 3 regulatory subunit
	ilvC		-1.63979	0.254986	-0.930295			ketol-acid reductoisomerase
	pheS	-0.431435	-0.691945	1.69715	-0.00255487	sigA	TrnB-Phe,TrnD-Phe	phenylalanyl-tRNA synthetase subunit alpha
	pheT	-0.0369585	-1.11065	1.6859	0.756696			phenylalanyl-tRNA synthetase subunit beta
	ilvD	-0.0456213	-1.80677	0.379984	0.0574433		CodY	dihydroxy-acid dehydratase
	tasA	1.72528	-0.596185	0.691922	-0.348253			translocation-dependent antimicrobial spore component
	yufN	0.0417462	-2.31371	0.453451	0.203515			hypothetical protein
	yufO	-0.212315	-2.14618	0.562363	-0.695775			hypothetical protein
	yufP	-0.14032	-2.20465	0.420089	-0.503394			hypothetical protein
	argG	1.64712	-1.13972	0.259967	-0.284568			argininosuccinate synthase
	sboA	3.58706	-1.38145	0.410806	0.632595	sigA	AbrB,ResD,Rok	subtilosin A
	yhaA	0.0614652	-2.09189	0.255832	0.34558			hypothetical protein
	yomU	0.153497	-0.130545	1.87243	-0.312753			hypothetical protein
	yonG	-0.496507	-1.30081	1.69396	0.1064			hypothetical protein
	yonH	0.00740603	-2.15771	0.971445	-0.235273			hypothetical protein
	yonJ	0.25241	0.019338	2.27117	-0.388554			hypothetical protein
	yonN	-0.608085		1.87187	0.44847			hypothetical protein
	yoqA	-0.951786	-1.8136	0.882359	-0.225383			hypothetical protein
	yoqD	-0.244531		2.04961				hypothetical protein
	yoqF	-0.101273	-1.60396	1.31586	0.951999			hypothetical protein
	yoqK	-1.1893	-1.88169	0.637079	-0.0236266			hypothetical protein
	yoqL	-0.332507	-0.108749	1.65097	0.727608			hypothetical protein
	yoqP	-0.912545	-1.63249	1.63465				hypothetical protein
	yorE	0.187873	-1.87379	2.17451	0.518156			hypothetical protein
	yorG	-0.243587	-1.44461	2.02708	-0.134564			hypothetical protein
	yorI	0.497831	-0.901896	2.74431	0.329943			hypothetical protein
	yorP	0.0865505	-1.90136	1.14287	0.277727			hypothetical protein
	yorQ	0.0222975	-1.88682	0.711473	0.541563			hypothetical protein
	yorS	0.528923	-0.874682	2.00938	-0.787951			hypothetical protein
	yorT	0.327545		3.12533	1.98922			hypothetical protein
	yorW	0.0851241	-0.666263	1.89731	-0.0833292			hypothetical protein
	yorZ	-1.39666		2.352	0.145485			hypothetical protein
	yosC	0.502514	-0.570355	1.86301	-0.670107			hypothetical protein
	yosG	-0.405365	-0.614389	2.01512	-0.229186			hypothetical protein
	yosJ	-1.10179	-1.94813	1.27549	-0.250785			hypothetical protein
	yosL	-1.02183	-1.88756	1.6543	-0.412074			hypothetical protein
	nrdI	-0.00630028	-0.729971	1.78089	-0.222948	sigA	ResD	ribonucleotide reductase stimulatory protein
	nrdF	0.144153	-0.457712	1.80343	0.932354			ribonucleotide-diphosphate reductase subunit beta
	yosQ	0.227655	-0.322112	1.67451	1.27196			hypothetical protein
	yosS	0.207802		2.33067	0.875365			hypothetical protein
	yosX	-0.769108	-2.08915	1.35691	-0.170969			hypothetical protein
	yotB	0.681128	-2.09923	1.53161	-0.113425			hypothetical protein
	yotH	0.77802	-0.0185652	1.88195	0.880513			hypothetical protein
Cluster 10
	Gene Name	5 min	30 min	2 h	24 h	sig	Reg	Description
	purA	1.13862	1.85183	-0.605737	-0.729498	sigA	PurR	adenylosuccinate synthetase
	dnaA	0.526864	1.69059	1.27723	-0.667148	sigA	DnaA,SpoOA	chromosomal replication initiation protein
	dnaN	0.550337	1.7753	1.20122	0.0524235			DNA polymerase III subunit beta
	yacD	1.57718	1.98344	1.49113	-0.230987			hypothetical protein
	ycxC	0.914406	1.89853	1.50402	1.02888			hypothetical protein
	pdhA	0.629844	2.09668	1.14472	0.0103683	sigA		pyruvate dehydrogenase (E1 alpha subunit)
	pdhB	0.59144	1.99796	1.00894	-0.0300378			pyruvate dehydrogenase (E1 beta subunit)
	speA	0.252434	2.0368	1.28063	-0.975986			arginine decarboxylase
	murE	0.82468	1.72181	1.07262	-1.08002	sigA,sigE	SpoIIID	UDP-N-acetylmuramoylalanyl-D-glutamate--2,6-diaminopimelate ligase
	ytxD	0.789549	2.02317	1.27561	-0.954082			flagellar motor protein MotP
	ytxE	0.0393532	2.77401	0.968444	-1.23146			flagellar motor protein MotS
	pyrG	0.118951	1.87535	0.674999	-0.74254	sigA		CTP synthetase
	lplB	0.380735	1.84846	0.358218	0.459135			transmembrane lipoprotein
	bglC	0.894961	2.30908	0.547068	0.0651771	sigA		endo-1,4-beta-glucanase
	cotC	0.578488	2.33588	1.22617	-0.56178	sigK	GerE,SpoIIID	spore coat protein (outer)
	ypuA	0.434876	1.95568	0.700996	-0.721537			hypothetical protein
	dltC	0.535333	1.62008	0.913632	0.129741	sigD,sigX	SpoOA	D-alanine--poly(phosphoribitol) ligase subunit 2
	dltB	0.62625	1.59556	0.920837	-0.147987			D-alanine esterification of lipoteichoic acid and wall teichoic acid (D-alanyl transfer from DCP to undecaprenol-phosphate) (lipoteichoic acid biosynthesis)
	ywbF	1.27093	1.7158	1.17707	-0.770498			hypothetical protein
	qoxA	1.67915	2.11735	1.2525	-0.521634			cytochrome aa3 quinol oxidase (subunit II)
	qoxC	0.828122	1.71225	0.918423	-0.130002			cytochrome aa3 quinol oxidase (subunit III)
	guaA	0.441523	1.78823	0.861487	-0.17532	sigA		bifunctional GMP synthase/glutamine amidotransferase protein
	yqeU	0.586298	1.60811	0.897005	-0.636115			hypothetical protein
	menF	1.05051	1.82061	1.2554	-0.150981	sigA		menaquinone-specific isochorismate synthase
	purE	3.17504	3.12288	-1.06918	-0.0739591	sigA	PurR	phosphoribosylaminoimidazole carboxylase catalytic subunit
	purK	3.54254	3.3051	-0.649855	0.514222			phosphoribosylaminoimidazole carboxylase II
	purB	2.9403	2.96276	-1.27428	-0.0916913			adenylosuccinate lyase
	purC	2.99669	2.92132	-1.32838	0.262877			phosphoribosylaminoimidazole-succinocarboxamide synthase
	purS	2.80145	2.6741	-1.37693	0.203657			phosphoribosylformylglycinamidine synthase subunit PurS
	purQ	2.63378	2.78831	-1.44639	0.574677			phosphoribosylformylglycinamidine synthase subunit I
	rplL	0.368647	1.59668	0.905493	-0.557502			50S ribosomal protein L7/L12
	ybxB	0.809762	2.14838	1.28956	-0.41666			hypothetical protein
	ackA	1.09061	2.51953	1.14457	-0.837446	sigA	CcpA	acetate kinase
	blt	0.817065	1.89396	0.988736	0.78398	sigA	BltR,Mta	multidrug-efflux transporter
	bltD	0.26262	1.8167	0.85993	1.19596			spermine/spermidine acetyltransferase
	recU	0.878491	1.6528	0.622029	-0.425416			Holliday junction-specific endonuclease
	ypfB	0.771335	1.96636	1.32211	-1.06205			hypothetical protein
	gamP	1.62957	1.5919	1.01805	0.663622			phosphotransferase system (PTS) glucosamine-specific enzyme IICBA component
	yxxD	0.82528	1.77825	1.97193	0.483312			hypothetical protein
	xpt	3.91475	4.22749	-1.46412	-0.476059	sigA	PurB	xanthine phosphoribosyltransferase
	narG	1.67699	0.357507	0.0783124	0.437684	sigA	FNR	nitrate reductase (alpha subunit)
	narH	1.83515	0.401187	0.590241	0.540159			nitrate reductase (beta subunit)
	narJ	1.64142	1.05412	0.0817141	1.0111			nitrate reductase (protein J)
	narI	1.82407	1.2514	1.23565	1.25286			nitrate reductase (gamma subunit)
	yxaF	0.275773	1.62522	1.56249	0.0888051			hypothetical protein
	yxaI	1.45828	2.55528	2.02499	-0.902461			hypothetical protein
	yxdL	1.20466	2.04956	0.946428	-0.426781			hypothetical protein
	yxiD	0.748102	1.72369	1.52921	-1.02278			hypothetical protein
	yxjH	0.410732	1.3673	1.70852	0.0262595			hypothetical protein
	hxlB	0.461576	1.29417	2.53333	0.661108		HxlR	6-phospho-3-hexuloisomerase (PHI)
	hxlA	0.853627	1.80204	2.84483	0.695665			3-hexulose-6-phosphate synthase (HPS)
	yckI	0.489012	2.06071	0.823191	1.4973			hypothetical protein
	yckJ	0.902329	2.63202	1.1924	1.6974			hypothetical protein
	yckK	0.94899	2.48308	1.21069	1.72508			hypothetical protein
	tagH	0.54909	1.63334	0.834768	0.447525			ATP-binding protein
	ggaB	1.05074	2.07117	1.39328	-1.51012	sigA		membrane-bound protein
	tagG	0.965511	1.94363	1.0725	-0.0430815			permease
	birA	0.83518	1.70385	1.22209	0.173609			transcriptional regulator and biotin acetyl-CoA-carboxylase synthetase
	rplJ	0.648449	1.98811	1.27766	-1.07853			50S ribosomal protein L10
	yqbB	0.83073	1.98544	0.702399	0.872549			hypothetical protein
	yqbF	0.977992	1.74967	0.730463	0.493983			hypothetical protein
	yqbG	1.83777	2.58657	1.20478	-0.0829861			hypothetical protein
	yqbI	0.454844	2.08749	0.985787	0.572906			hypothetical protein
	yqbJ	0.622318	1.63335	0.152777	0.882854			hypothetical protein
	iolR	0.497566	1.82925	0.712556	-0.506197	sigA	IolR	transcriptional regulator (DeoR family)
	ypsA	0.765304	1.69047	1.37379	0.816305			hypothetical protein
	yydG	1.97261		-0.253871	-0.289582	sigA	Rok	hypothetical protein
	panD	0.111998	1.78383	0.730001	-0.28357			aspartate alpha-decarboxylase
	ypjA	0.767534	1.87557	0.756287	-1.01789			hypothetical protein
	gcvT	0.993484	1.10652	2.36875	0.900884			glycine cleavage system aminomethyltransferase T
	gcvPA	0.750947	0.750993	2.1207	1.00103			glycine dehydrogenase subunit 1
	gcvPB	0.566597	0.464391	1.87323	1.01458			glycine dehydrogenase subunit 2
	panB	0.58288	1.76151	0.892486	-0.135346			3-methyl-2-oxobutanoate hydroxymethyltransferase
	yhcK	0.869705	2.08904	1.15686	0.520923			hypothetical protein
	yhcL	0.717613	3.16101	0.75756	1.10715	sigA	YrzC	hypothetical protein
	yhcU	0.676933	2.18685	1.23057	-0.13704			hypothetical protein
	yqeG	0.634393	1.65439	1.29703	-0.588825			hypothetical protein
	prmA	0.544194	1.89633	0.973584	-0.943791			ribosomal protein L11 methyltransferase
	sipW	2.23286	1.76514	1.11145	-1.68304	sigA	SinR,SpoOA	type I signal peptidase
	yqiI	1.19337	1.13522	1.72291	0.17655			hypothetical protein
	pckA	-0.580009	2.68238	2.10971	-0.147489	sigA	YqzB	phosphoenolpyruvate carboxykinase
	yveK	1.41523	1.78042	1.18075	-0.638571	sigA	SinR	hypothetical protein
	yxeK	1.23755	3.77997	1.74365	-0.578702	sigA	YrzC,YjbD	hypothetical protein;
	yxeL	1.04873	3.738	1.31433	0.250906			hypothetical protein
	yxeM	1.48229	4.22351	1.69741	0.582161			hypothetical protein
	yxeN	0.669638	4.06424	1.11785	0.722006			hypothetical protein
	yxeO	0.809735	2.78766	1.02497	0.741196			hypothetical protein
	yxeP	0.686079	3.42455	0.941182	0.65077			hypothetical protein
	yxeQ	0.258962	3.41386	0.714225	0.530792			hypothetical protein
	yxeR	-0.066018	2.15203	0.228019	-0.237435			hypothetical protein
	cysH	0.147753	2.2416	0.561636	-1.13998	sigA		phosphoadenosine phosphosulfate
	cysP	0.117924	2.0145	0.439391	-0.755028			sulfate permease
	sat	0.680935	2.25676	0.751884	-0.140635			sulfate adenylyltransferase
	ylnE	0.16329	1.97097	0.445624	0.151606			hypothetical protein
	ylnF	-0.216056	1.67429	0.185346	0.155411			hypothetical protein
	sigV	0.777376	1.9943	-0.0907466	-0.27514			RNA polymerase ECF(extracytoplasmic function)-type sigma factor (sigma-V);
	mdr	0.527242	1.65808	1.20364	-0.594763			multidrug-efflux transporter
	ycgQ	0.419491	1.59652	0.919908	-0.574912			hypothetical protein
	ycgR	0.742698	1.76303	1.25871	-0.602457			hypothetical protein
	ydaH	0.0800332	1.61841	0.163316	0.156237			hypothetical protein;
	yddA	0.31552	1.73389	0.0874131	1.43699			hypothetical protein
	yddR	0.239432	2.01111	1.26359	0.766043			hypothetical protein
	yddS	1.32395	2.00761	1.60221	-0.0214993			hypothetical protein
	ydeT	0.756071	1.90345	0.672022	0.553587			hypothetical protein
	ydfA	0.539961	1.72396	0.379892	0.96564			hypothetical protein
	ydfM	0.269738	1.62689	1.00876	0.718444			hypothetical protein
	ydgK	1.05575	2.44943	0.895876	-0.138534			hypothetical protein
	ydhO	1.88218	1.20133	0.145848	0.155289	sigA	CcpA,GmuR	hypothetical protein
	ygaE	0.810764	2.37186	0.847706	1.20431			hypothetical protein
	yisQ	1.01647	1.65956	0.200683	0.0345463			hypothetical protein
	yrdR	1.74284	1.66389	2.34289	2.62579			hypothetical protein
	yrhA	0.309675	2.62102	0.517696	0.736681	sigA	YrzC	hypothetical protein
	yrhB	0.0964967	2.37914	0.099363	0.888872			cystathionine beta-lyase
	yrhC	-0.632449	1.7456	-0.486426	0.652173			hypothetical protein
	yrrT	0.554051	3.20395	1.07992	0.182646			hypothetical protein
	yukC	1.43737	1.72244	1.31865	-0.895128			hypothetical protein
	yukD	1.4812	2.09187	1.61381	-1.63556			hypothetical protein
	guaC	2.22161	2.67781	-0.315932	0.510142		PurR	guanosine 5'-monophosphate oxidoreductase
	yvcA	1.31485	1.87866	1.22787	-0.419264			hypothetical protein
	yveB	0.0282938	1.59706	1.62585	1.79431			hypothetical protein
	speE	0.662612	1.98357	1.38782	-1.31643	sigF,sigG		hypothetical protein
	speB	0.178685	1.58626	0.789298	-0.530877	sigA		agmatinase
	ywnC	0.620939	2.34481	1.45813	-1.20029			hypothetical protein
	ywqE	0.541084	1.77024	1.23087	0.565475			hypothetical protein
	ywsC	3.51461	3.06525	2.21627	1.8124			hypothetical protein
	ywtA	2.88783	2.04163	1.82862	2.5137			hypothetical protein
	ywtB	2.25269	2.17775	1.66368	0.668867			hypothetical protein
	ywtC	1.76068	1.81787	1.37478	0.614397			hypothetical protein
	yxkD	0.864578	3.23898	2.51462	0.0172478			hypothetical protein
	aapA	0.510618	1.96982	0.794527	1.17325			amino acid permease
	braB	1.24311	2.74992	1.06398	0.535148			branched-chain amino acid transporter
	ebrA	0.904781	1.49967	1.78424	-0.125756			multidrug resistance protein
	ebrB	0.735926	1.724	1.33969	0.0180378			multidrug resistance protein
	gapB	0.651421	2.34147	1.57698	-0.996212	sigA	YqzB	glyceraldehyde-3-phosphate dehydrogenase
	hisS	1.28503	1.36077	2.03925	-0.2361			histidyl-tRNA synthetase
	metE	1.07947	2.81819	3.00861	-0.658652			5-methyltetrahydropteroyltriglutamate--homocysteine
	pbpX	0.801198	1.90248	0.931823	-1.19557	sigW,sigX		penicillin-binding protein
	pelB	1.47345	2.87771	0.717649	-0.453632			pectate lyase
	pksD	1.28845	2.01338	1.61805	0.119756			involved in polyketide synthesis
	sunT	1.67175	1.982	1.87735	1.37766		Rok,YvrH	sublancin 168 lantibiotic transporter
	bdbA	1.42091	2.4407	1.17114	1.36027			thiol-disulfide oxidoreductase
	ybcL	0.152986	1.73782	0.246603	0.981286			hypothetical protein
	ybdG	0.806687	1.68832	0.971305	-0.145037			hypothetical protein
	gamA	1.9743	1.49008	1.32484	2.45424			glucosamine-6-phosphate isomerase
	ybgA	0.988842	1.64076	1.44607	0.558957			hypothetical protein
	ybgF	0.671474	1.49097	1.61916	0.75426	sigA	YvbA	similar to histidine permease
	ybgH	4.62654	5.38813	5.77419	1.76956	sigA	YcbA	similar to sodium/proton-dependent alanine transporter
	ybgJ	2.65876	4.69849	4.33748		sigA	YcbA	similar to glutaminase
	ycdA	0.635749	1.80783	1.41279	-0.672322			hypothetical protein
	ycdI	1.02832	2.23048	1.63997	0.69055	sigA	Zur	hypothetical protein
	yceA	0.586224	1.66498	1.26536	0.610307			hypothetical protein
	yczC	0.49751	1.84639	0.662101	-0.51443			hypothetical protein
	yczE	0.625631	1.62622	0.820758	-0.807293			hypothetical protein
	yecA	0.522888	2.84482	0.960952	-0.180307			hypothetical protein
	yeeC	1.0761	1.62533	1.23716	0.553773			hypothetical protein
	yefA	0.115621	1.64338	0.779151	0.210168			hypothetical protein
	yesP	0.290714	1.62313	0.41795	0.688952			hypothetical protein
	yetN	0.5814	1.7664	1.25082	0.44344			hypothetical protein
	yezD	0.32525	4.05766	1.5939	0.363065			hypothetical protein
	yfjN	0.0353119	1.75372	0.67923	0.638562			hypothetical protein
	yflE	0.746075	1.58846	0.846621	0.10988			hypothetical protein
	yfnC	1.42298	1.74643	1.0452	0.00593361			hypothetical protein
	yfnI	0.749568	1.899	0.743489	-0.56622			hypothetical protein
	yhaJ	1.71592	1.20243	0.55706	-0.840752			hypothetical protein
	yhaK	1.30458	1.84894	0.907599	-1.03007			hypothetical protein
	yhdH	0.32851	1.6409	0.855034	1.19286			hypothetical protein
	sigM	0.554696	1.68382	0.804587	-0.807233	sigA,sigM		RNA polymerase sigma factor SigM
	yhjK	1.17882	1.47504	1.8089	0.162891	sigA	YhjM	hypothetical protein
	yitI	0.178201	2.23691	1.48056	-0.0829028			hypothetical protein
	yitJ	0.875909	2.45037	2.37822	-0.638059			bifunctional homocysteine
	yjbQ	0.620065	1.91473	1.14196	0.0800987			hypothetical protein
	yjcI	0.952961	1.80679	2.15723	-0.195989	sigA		cystathionine gamma-synthase
	yjcJ	0.950038	1.80181	2.06127	0.14658			cystathionine beta-lyase
	yjeA	0.715829	2.05244	0.743465	0.0230992			hypothetical protein
	yjqB	1.06531	2.66701	1.69506	-0.631871			similar to phage-related replication protein
	ykaA	1.04101	2.2479	1.63668	-0.654104		Spo0A	hypothetical protein
	pit	0.658019	1.81428	1.127	-0.169638			low-affinity inorganic phosphate transporter
	ykbA	1.744	3.22229	-0.159907	0.493304			similar to amino acid permease
	guaD	0.125792	2.1108	1.57276	1.78731	sigA	PucR	guanine deaminase
	ykoC	0.27387	1.36369	1.59882	-0.774478			hypothetical protein
	ykoD	0.908867	1.70418	1.89425	-0.50254			hypothetical protein
	ykoF	1.25946	2.26447	2.37409	-0.967655			hypothetical protein
	ykoK	0.883819	1.77068	0.447584	-0.616148			hypothetical protein
	ykrM	0.862255	1.73903	0.904088	-0.416242			hypothetical protein
	mtnA	0.913221	3.19112	2.6129	-0.688017	sigA		methylthioribose-1-phosphate isomerase
	mtnK	1.4293	3.70842	3.38276	-0.781701			methylthioribose kinase
	ykrV	0.526238	1.77962	1.56217	-0.130078	sigA		transaminase
	mtnW	0.676623	2.29527	1.66252	-0.0974504	sigA		2,3-diketo-5-methylthiopentyl-1-phosphate enolase
	mtnX	0.751951	2.16813	1.7418	0.290751			2-hydroxy-3-keto-5-methylthiopentenyl-1-phosphate phosphatase
	mtnB	0.683482	1.8667	1.60872	0.565714			methylthioribulose-1-phosphate dehydratase
	ykrZ	0.484742	1.88758	1.45238	0.499377			hypothetical protein
	ykvT	1.53293	2.11289	0.979412	-0.0970384		YycF	hypothetical protein
	ymaC	0.980567	2.36098	1.20897	-0.883388			hypothetical protein
	yndJ	0.19081	1.58721	0.89599	-0.0636574			hypothetical protein
	yndK	0.105596	1.60231	0.958433	0.0155941			hypothetical protein
	yngA	0.88752	1.94154	0.915262	1.20977			hypothetical protein
	ynzG	0.837384	1.63729	0.502224	1.00088			hypothetical protein
	yoaB	2.19595	5.38154	4.17567	1.27465			hypothetical protein
	yoaC	3.00408	4.93503	3.73233	-0.758799			hypothetical protein
	yoaD	2.51572	4.47751	3.65002	-1.34515			hypothetical protein
	yoaQ	0.057227	2.00527	0.375287	-0.84451			hypothetical protein
	yocC	0.682723	2.05482	0.848447	-1.26161			hypothetical protein
	yocR	1.17577	1.77408	1.06637	0.491262			hypothetical protein
	yodM	0.0991233	1.72906	0.845397	-0.144129			hypothetical protein
	yogA	0.575385	1.82478	1.35812	0.541972			hypothetical protein
	yojH	0.87661	2.25485	1.11247	0.676264			hypothetical protein
	yojI	0.842741	1.66238	0.823731	0.21058			multidrug efflux protein
	yokJ	2.03163	0.15743	0.907558	0.246992			hypothetical protein
	yonR	0.655102	2.04049	1.04331	-0.405675			hypothetical protein
	yonS	0.889081	1.84073	1.47857	-0.85932			hypothetical protein
	yoqI	0.916393	1.33539	0.855504	1.70354			hypothetical protein
	yosN	-0.407306	0.731463	1.72508	0.00753137			hypothetical protein
	yotD	1.10944		1.8205	0.714145			hypothetical protein
	yotG	0.839306	0.487807	1.60263	1.48608			hypothetical protein
	yotL	1.62848	1.65355	1.10749	0.145566			hypothetical protein
	yozC	-0.339393	2.2072	1.41656	-0.848359			hypothetical protein
	yqzD	0.974263	1.79053	1.32442	1.00542			hypothetical protein
	yraB	0.27063	1.48526	0.89442	1.76369			hypothetical protein
	yrrM	0.721658	1.84573	1.03826	0.250541			hypothetical protein
	ytbD	0.492555	2.19786	1.11922	0.679336			hypothetical protein
	ytbE	0.441264	1.85308	1.18417	0.819365			hypothetical protein
	ytiP	1.25267	2.50079	0.193223	-0.117685		PurR	hypothetical protein
	ytlI	-0.167238	2.25828	0.490385	0.130387	sigA	YjbD,YrzC	hypothetical protein
	ytmK	1.03419	2.16922	0.523821	1.64933			hypothetical protein
	ytmL	0.893991	1.32931	1.65293	1.42262			hypothetical protein
	ytmM	0.997514	1.76787	-0.18571	0.763076			hypothetical protein
	trmB	0.57246	1.63048	1.00558	-0.0102249			tRNA (guanine-N(7))-methyltransferase
	ytnM	1.5891	1.5235	0.82103	0.0336906	sigA	YjbD,YrzC,YltI	hypothetical protein
	yttB	1.02939	2.42834	1.19095	0.593882			hypothetical protein
	yuaA	0.541293	1.73089	0.676844	-0.472665			hypothetical protein
	yuaJ	0.924333	1.9355	1.46258	-0.583084			hypothetical protein
	yubG	0.78766	1.954	0.721467	-0.424022			hypothetical protein
	yusA	1.00294	3.54054	2.21311	-0.49309			hypothetical protein
	yusB	2.14304	4.53166	2.91582	-0.600031			hypothetical protein
	yusC	1.85166	3.473	2.70432	-1.15247			hypothetical protein
	yutK	0.135759	1.59008	0.852349	1.60645			hypothetical protein
	yvaV	0.496883	1.68113	0.83569	1.89155			hypothetical protein
	yvbW	2.23897	1.2359	1.18559	0.0631619			hypothetical protein
	yvgT	0.327193	1.89675	0.98503	0.0568582			hypothetical protein
	yvsH	1.13649	2.60992	1.39504	-1.93459			hypothetical protein
	ymzD	1.10812	1.67385	0.966925	-0.41458			hypothetical protein
