# Supplementary material for: Time-Resolved Transcriptome Analysis of Bacillus subtilis Responding to Valine, Glutamate, and Glutamine
Source: PLoS One. 2009 Sep 18;4(9):e7073. doi: 10.1371/journal.pone.0007073 (PMC2743287; doi:10.1371/journal.pone.0007073)
Supplement: Table S1 — Between-experiment Differentially Expressed Genes. Columns indicate the following (from left to right): Heatmaps of clusters; Gene No; Gene name; Sig: sigma factor; Reg: transcriptional regulator; Description; and Functional category (Subtilist Database). (0.62 MB XLS) [file pone.0007073.s006.xls]

## Sheet: Table S1
Table S1 The genes significantly differentially expressed between two amino acid pulses
Cluster 1
	Gene No.	Gene Name	Sig	Reg	Description	Functional classification
	BG11579	yhcA		ComK	unknown; similar to multidrug resistance protein	1.2 Transport/binding proteins and lipoproteins
	BG12027	yclF		Hpr	unknown; similar to di-tripeptide ABC transporter (membrane protein)	1.2 Transport/binding proteins and lipoproteins
	BG12175	ydgH		LexA	unknown; similar to transporter	1.2 Transport/binding proteins and lipoproteins
	BG13249	ykoD			similar to cation ABC transporter (ATP-binding protein)	1.2 Transport/binding proteins and lipoproteins
	BG11311	ywjF	sigA	YsiA	similar to iron-sulphur-binding reductase	1.4 Membrane bioenergetics (electron transport chain and ATP synthase)
	BG11934	etfA	sigA	YsiA,CcpA	electron transfer flavoprotein (alpha subunit);	1.4 Membrane bioenergetics (electron transport chain and ATP synthase)
	BG11935	etfB			electron transfer flavoprotein (beta subunit)	1.4 Membrane bioenergetics (electron transport chain and ATP synthase)
	BG10448	nprE		DegU/Hpr/PaiA/PaiB/TenA	extracellular neutral metalloprotease	2.2 Metabolism of amino acids and related molecules
	BG11239	acdA	SigA	YsiA	acyl-CoA dehydrogenase	2.4 Metabolism of lipids
	BG12331	ysiB			enoyl-CoA hydratase	2.4 Metabolism of lipids
	BG13057	yhfL	SigA	YsiA	unknown; similar to long-chain fatty-acid-CoA ligase	2.4 Metabolism of lipids
	BG14022	yusJ	sigA	YsiA,YvbA	similar to butyryl-CoA dehydrogenase	2.4 Metabolism of lipids
	BG14023	yusK			acetyl-CoA acetyltransferase	2.4 Metabolism of lipids
	BG14024	yusL			similar to 3-hydroxyacyl-CoA dehydrogenase	2.4 Metabolism of lipids
	BG10432	yhgD			similar to transcriptional regulator (TetR/AcrR family)	3.5.2 Regulation
	BG12174	ydgG		LexA	unknown; similar to transcriptional regulator (MarR family)	3.5.2 Regulation
	BG12330	ysiA			similar to transcriptional regulator (TetR/AcrR family)	3.5.2 Regulation
	BG13003	yhbI		ComK	unknown; similar to transcriptional regulator (MarR family)	3.5.2 Regulation
	BG10433	yhgE			unknown; similar to phage infection protein	4.4 Phage-related functions
	BG13248	ykoC			hypothetical protein	5.1 From B. subtilis
	BG12050	ydaB			unknown; similar to unknown proteins	5.2 From other organisms
	BG13004	yhbJ		ComK	unknown	6 No similarity
	BG13250	ykoE			unknown	6 No similarity
Cluster 2
	Gene No.	Gene Name	Sig	Reg	Description	Functional classification
	BG10869	nrgA	sigA	TnrA	ammonium transporter	1.2 Transport/binding proteins and lipoproteins
	BG11093	nasA	sigA	GlnR,TnrA	nitrate transporter	1.2 Transport/binding proteins and lipoproteins
	BG11228	ycsG			similar to branched chain amino acids transporter	1.2 Transport/binding proteins and lipoproteins
	BG11567	ybbF			similar to sucrose phosphotransferase enzyme II	1.2 Transport/binding proteins and lipoproteins
	BG12443	yvfR			similar to ABC transporter (ATP-binding protein)	1.2 Transport/binding proteins and lipoproteins
	BG12633	opuBA	sigA		choline ABC transporter (ATP-binding protein)	1.2 Transport/binding proteins and lipoproteins
	BG13984	pucJ			uric acid permease	1.2 Transport/binding proteins and lipoproteins
	BG11231	kipI			inhibition of the autophosphorylation reaction of KinA	1.8 Sporulation
	BG12229	spo0M			sporulation-control gene	1.8 Sporulation
	BG14193	kipA			antagonist of KipI	1.8 Sporulation
	BG13913	ytrC			similar to unknown proteins	2.1.1 Specific pathways
	BG10425	glnA			glutamine synthetase	2.2 Metabolism of amino acids and related molecules
	BG10870	nrgB			nitrogen-regulated PII-like protein	2.2 Metabolism of amino acids and related molecules
	BG11094	nasB	sigA	GlnR,TnrA,ArfM,NsrR,Fur,ResD	assimilatory nitrate reductase (electron transfer subunit)	2.2 Metabolism of amino acids and related molecules
	BG11095	nasC			assimilatory nitrate reductase (catalytic subunit)	2.2 Metabolism of amino acids and related molecules
	BG12755	yccC	sigA	TnrA	similar to asparaginase	2.2 Metabolism of amino acids and related molecules
	BG13021	yhdO			similar to 1-acylglycerol-3-phosphate O-acyltransferase	2.4 Metabolism of lipids
	BG13048	fabHB		YlpC	3-oxoacyl-(acyl carrier protein) synthase III	2.4 Metabolism of lipids
	BG13128	fabF			3-oxoacyl-(acyl carrier protein) synthase II	2.4 Metabolism of lipids
	BG13152	fabI		YlpC	enoyl-(acyl carrier protein) reductase	2.4 Metabolism of lipids
	BG13518	des	sigA	YocG	fatty acid desaturase	2.4 Metabolism of lipids
	BG10424	glnR	sigA	GlnR,TnrA	transcriptional regulator	3.5.2 Regulation
	BG11214	kipR	sigK	KipR,TnrA	transcriptional regulator (IclR family);	3.5.2 Regulation
	BG11805	tnrA		TnrA	transcriptional regulator	3.5.2 Regulation
	BG13983	pucR	sigA	PucR,TnrA	transcriptional regulator	3.5.2 Regulation
	BG10824	cspB	sigA	ComK	major cold-shock protein	4.1 Adaptation to atypical conditions
	BG11227	ycsF			similar to lactam utilization protein	4.2 Detoxification
	BG12806	ydjP			similar to chloroperoxydase	4.2 Detoxification
	BG11230	ycsI			hypothetical protein	5.2 From other organisms
	BG11569	ybbH			hypothetical protein	5.2 From other organisms
	BG11570	murQ			N-acetylmuramic acid-6-phosphate etherase	5.2 From other organisms
	BG12524	ywrE	sigW		hypothetical protein	6 No similarity
	BG13049	yhfC			hypothetical protein	6 No similarity
	BG13330	ykzB	sigA	TnrA,ykoL	hypothetical protein	6 No similarity
Cluster 3
	Gene No.	Gene Name	Sig	Reg	Description	Functional classification
	BG11485	glnQ		TnrA	glutamine ABC transporter (ATP-binding protein)	1.2 Transport/binding proteins and lipoproteins
	BG11486	glnH			glutamine ABC transporter (glutamine-binding protein)	1.2 Transport/binding proteins and lipoproteins
	BG11487	glnM			glutamine ABC transporter (integral membrane protein);	1.2 Transport/binding proteins and lipoproteins
	BG11488	glnP			glutamine ABC transporter (integral membrane protein);	1.2 Transport/binding proteins and lipoproteins
	BG11928	cydD			ABC membrane transporter (ATP-binding protein)	1.2 Transport/binding proteins and lipoproteins
	BG12941	nagP			phosphotransferase system (PTS) N-acetylglucosamine-specific enzyme	1.2 Transport/binding proteins and lipoproteins
	BG10106	yabG	sigK		hypothetical protein	1.8 Sporulation
	BG10618	spsJ			spore coat polysaccharide synthesis	1.8 Sporulation
	BG10619	spsK	SigK		spore coat polysaccharide synthesis	1.8 Sporulation
	BG10782	spoVFB			dipicolinate synthase subunit B	1.8 Sporulation
	BG10894	spoVAC			sporulation protein VAC	1.8 Sporulation
	BG10946	tgl	sigK		transglutaminase	1.8 Sporulation
	BG12318	sspI	sigG		small acid-soluble spore protein SspI	1.8 Sporulation
	BG13782	coxA	sigE		spore cortex protein	1.8 Sporulation
	BG13821	ytaA	sigK		similar to spore coat protein	1.8 Sporulation
	BG14175	sspK	sigG		acid-soluble spore protein K	1.8 Sporulation
	BG14195	spsL			spore coat polysaccharide synthesis [EC:5.1.3.13]	1.8 Sporulation
	BG10438	gpr	SigF/SigG	RsfA/SpoVT	spore protease (degradation of SASPs)	1.9 Germination
	BG11392	gerKA	sigG	SpoVT	germination response to the combination of glucose, fructose, L-asparagine, and KCl;	1.9 Germination
	BG11394	gerKC			germination response to the combination of glucose, fructose, L-asparagine, and KCl	1.9 Germination
	BG13090	gerPF	sigK	GerE	spore germination protein	1.9 Germination
	BG13093	gerPC			spore germination protein	1.9 Germination
	BG13094	gerPB			spore germination protein	1.9 Germination
	BG13095	gerPA			spore germination protein	1.9 Germination
	BG13207	yjmD			similar to alcohol dehydrogenase	2.1.1 Specific pathways
	BG13828	ytcA	SigK		similar to NDP-sugar dehydrogenase	2.1.1 Specific pathways
	BG13206	yjmC	sigA,sigE	CcpA,ExuR	similar to malate dehydrogenase	2.1.3 TCA cycle
	BG10191	argC	sigA	AbrB,AhrC	N-acetyl-gamma-glutamyl-phosphate reductase	2.2 Metabolism of amino acids and related molecules
	BG10192	argJ			bifunctional ornithine acetyltransferase/N-acetylglutamate synthase protein	2.2 Metabolism of amino acids and related molecules
	BG10193	argB	SigA	AbrB/AhrC	N-acetylglutamate 5-phosphotransferase	2.2 Metabolism of amino acids and related molecules
	BG10194	argD	SigA	AbrB/AhrC	N-acetylornithine aminotransferase	2.2 Metabolism of amino acids and related molecules
	BG10287	trpE	sigA	Rho,MtrB	anthranilate synthase component I	2.2 Metabolism of amino acids and related molecules
	BG10293	tyrA			prephenate dehydrogenase	2.2 Metabolism of amino acids and related molecules
	BG13545	yodS			similar to 3-oxoadipate CoA-transferase	2.4 Metabolism of lipids
	BG13105	yisZ	sigK		similar to adenylylsulfate kinase	2.7 Metabolism of sulfur
	BG13107	yitB			similar to phospho-adenylylsulfate sulfotransferase	2.7 Metabolism of sulfur
	BG10447	map			methionine aminopeptidase	3.8 Protein modification
	BG13547	yodU			similar to capsular polysaccharide biosynthesis	4.1 Adaptation to atypical conditions
	BG10959	xepA			lytic exoenzyme associated with defective prophage PBSX	4.4 Phage-related functions
	BG10962	xlyA			N-acetylmuramoyl-L-alanine amidase	4.4 Phage-related functions
	BG11540	xkdE		Xpf	PBSX prophage	4.4 Phage-related functions
	BG11541	xkdF			PBSX prophage	4.4 Phage-related functions
	BG11542	xkdG			PBSX prophage	4.4 Phage-related functions
	BG11543	xkdH			PBSX prophage	4.4 Phage-related functions
	BG11544	xkdI			PBSX prophage	4.4 Phage-related functions
	BG13448	yndL	sigK		similar to phage-related replication protein	4.4 Phage-related functions
	BG11459	yqhV			hypothetical protein	5.1 From B. subtilis
	BG13084	yhjR	SigE/SigK		unknown; similar to unknown proteins	5.1 From B. subtilis
	BG13356	ylbD	SigK		unknown; similar to unknown proteins	5.1 From B. subtilis
	BG13357	ylbE	sigK		hypothetical protein	5.1 From B. subtilis
	BG13555	yojB			hypothetical protein	5.1 From B. subtilis
	BG12423	yvdO			unknown; similar to unknown proteins	5.2 From other organisms
	BG11232	ycsK			hypothetical protein	5.2 From other organisms
	BG11449	ypqA	sigE,sigK		hypothetical protein	6 No similarity
	BG13038	yheF			unknown	6 No similarity
	BG13873	ytlA	sigK		hypothetical protein	6 No similarity
	BG13874	ytlB			hypothetical protein	6 No similarity
Cluster 4
	Gene No.	Gene Name	Sig	Reg	Description	Functional classification
	BG10482	comEC			putative integral membrane protein	1.1 Cell wall
	BG10916	mbl			MreB-like protein	1.1 Cell wall
	BG13564	yojL			unknown; similar to cell wall-binding protein	1.1 Cell wall
	BG10835	feuA	SigA	Fur/YbbB	iron-binding protein	1.2 Transport/binding proteins and lipoproteins
	BG11588	yhcJ			unknown; similar to ABC transporter (binding lipoprotein)	1.2 Transport/binding proteins and lipoproteins
	BG11798	alsT		TnrA	amino acid carrier protein	1.2 Transport/binding proteins and lipoproteins
	BG12718	ybdA			similar to ABC transporter (binding protein)	1.2 Transport/binding proteins and lipoproteins
	BG13245	yknY			similar to ABC transporter (ATP-binding protein)	1.2 Transport/binding proteins and lipoproteins
	BG13912	ytrB			similar to ABC transporter (ATP-binding protein)	1.2 Transport/binding proteins and lipoproteins
	BG14001	yurO			similar to multiple sugar-binding protein	1.2 Transport/binding proteins and lipoproteins
	BG13519	yocF			similar to two-component sensor histidine kinase [YocG]	1.3 Sensors (signal transduction)
	BG10161	secE			preprotein translocase subunit	1.6 Protein secretion
	BG10464	prsA			molecular chaperone	1.6 Protein secretion
	BG10061	jag	SigA		SpoIIIJ-associated protein	1.8 Sporulation
	BG10336	spo0B	SigA		sporulation initiation phosphotransferase	1.8 Sporulation
	BG11654	yqfD	SigE	SpoIIID	unknown; similar to stage IV sporulation protein	1.8 Sporulation
	BG10807	xylB			xylulose kinase	2.1.1 Specific pathways
	Bsu2385	yqjI			unknown; similar to 6-phosphogluconate dehydrogenase (pentose phosphate)	2.1.2 (Main glycolytic pathways)
	BG10412	fbaA			fructose-1,6-bisphosphate aldolase	2.1.2 Main glycolytic pathways
	Bsu2236	aspB			aspartate aminotransferase	2.2 (Metabolism of amino acids and related molecules)
	BG10419	tdk			thymidine kinase	2.3 Metabolism of nucleotides and nucleic acids
	BG10306	bkdAB			branched-chain alpha-keto acid dehydrogenase E1 subunit (2-oxoisovalerate dehydrogenase beta subunit)	2.4 Metabolism of lipids
	BG10307	bkdAA			branched-chain alpha-keto acid dehydrogenase E1 subunit (2-oxoisovalerate dehydrogenase alpha subunit)	2.4 Metabolism of lipids
	BG11535	fabG	sigA	YlpC	beta-ketoacyl-acyl carrier protein reductase	2.4 Metabolism of lipids
	BG11536	acpP			acyl carrier protein	2.4 Metabolism of lipids
	BG11723	bcd			leucine dehydrogenase	2.4 Metabolism of lipids
	BG11725	lpdV			dihydrolipoamide dehydrogenase	2.4 Metabolism of lipids
	BG11836	fabD			acyl-carrier-protein S-malonyltransferase	2.4 Metabolism of lipids
	BG11843	plsX	sigA	YlpC	involved in fatty acid/phospholipid synthesis	2.4 Metabolism of lipids
	BG13127	fabHA	sigA	YlpC	3-oxoacyl-(acyl carrier protein) synthase III	2.4 Metabolism of lipids
	BG10281	hepT			heptaprenyl diphosphate synthase component II	2.5 Metabolism of coenzymes and prosthetic groups
	BG11495	ribC			riboflavin kinase / FAD synthase	2.5 Metabolism of coenzymes and prosthetic groups
	BG11524	bioA		BirA	adenosylmethionine-8-amino-7-oxononanoate aminotransferase	2.5 Metabolism of coenzymes and prosthetic groups
	BG11525	bioB		BirA	biotin synthase	2.5 Metabolism of coenzymes and prosthetic groups
	BG11526	bioD			dithiobiotin synthetase	2.5 Metabolism of coenzymes and prosthetic groups
	BG11528	bioI			cytochrome P450 enzyme	2.5 Metabolism of coenzymes and prosthetic groups
	BG11529	bioW			6-carboxyhexanoate--CoA ligase	2.5 Metabolism of coenzymes and prosthetic groups
	BG11737	yqjH			unknown; similar to DNA-damage repair protein	3.2 DNA restriction/modification and repair
	BG10381	comA	SigA		two-component response regulator of late competence genes / surfactin production	3.5.2 Regulation
	BG12428	yvdT			similar to transcriptional regulator (TetR/AcrR family)	3.5.2 Regulation
	BG13911	ytrA	sigA		similar to transcriptional regulator (GntR family)	3.5.2 Regulation
	BG14027	yusO			similar to transcriptional regulator (MarR family)	3.5.2 Regulation
	BG19019	greA			transcription elongation factor GreA	3.5.3 Elongation
	BG10265	nusA			transcription elongation factor NusA	3.5.4 Termination
	BG11537	rnc	sigA,sigK	GerE	ribonuclease III	3.6 RNA modification
	BG10160	rpmG			ribosomal protein L33	3.7.1 Ribosomal proteins
	BG10267	ylxQ			hypothetical protein	3.7.1 Ribosomal proteins
	BG10417	RpmE			50S ribosomal protein L31	3.7.1 Ribosomal proteins
	BG10777	rpmB			50S ribosomal protein L28	3.7.1 Ribosomal proteins
	BG11034	yfjL			unknown; similar to ribosomal protein L6	3.7.1 Ribosomal proteins
	BG12508	ywqD		Spo0A	similar to capsular polysaccharide biosynthesis	4.1 Adaptation to atypical conditions
	BG13524	yocK	sigB		similar to general stress protein	4.1 Adaptation to atypical conditions
	BG13526	yocM			similar to small heat-shock protein	4.1 Adaptation to atypical conditions
	BG11002	ypfA			hypothetical protein	5.1 From B. subtilis
	BG12086	ydbS	sigW		hypothetical protein	5.1 From B. subtilis
	BG12513	ywqI			hypothetical protein	5.1 From B. subtilis
	BG12798	ydjG			hypothetical protein	5.1 From B. subtilis
	BG12799	ydjH			hypothetical protein	5.1 From B. subtilis
	BG12822	yeeF			hypothetical protein	5.1 From B. subtilis
	BG13243	yknW	SigW	AbrB	unknown; similar to unknown proteins	5.1 From B. subtilis
	BG13244	yknX	SigW	AbrB	hypothetical protein	5.1 From B. subtilis
	BG13400	ylpC			fatty acid biosynthesis transcriptional regulator	5.1 From B. subtilis
	BG13431	ymfK			hypothetical protein	5.1 From B. subtilis
	BG14075	yvaX		Rok/AbrB/Spo0A	hypothetical protein	5.1 From B. subtilis
	BG13197	hemD	SigA	PerR	unknown; similar to unknown proteins	5.2 From other organisms
	BG12721	ybdE			hypothetical protein	5.2 From other organisms
	BG10506	yqxI		Spo0A	unknown	6 No similarity
	BG12512	ywqH			hypothetical protein	6 No similarity
	BG12717	ybcT			hypothetical protein	6 No similarity
	BG12720	ybdD			hypothetical protein	6 No similarity
	BG12783	yczI			hypothetical protein	6 No similarity
	BG12821	yeeD			unknown	6 No similarity
	BG13334	ykzF	SigA	Spo0A/CcpA/CcpC	hypothetical protein	6 No similarity
	BG13559	yojG			hypothetical protein	6 No similarity
Cluster 5
	Gene No.	Gene Name	Sig	Reg	Description	Functional classification
	BG11367	ggaA			membrane-bound protein	1.1 Cell wall
	BG12688	tuaA	SigA	PhoP	biosynthesis of teichuronic acid	1.1 Cell wall
	BG10625	ywfA			unknown; similar to chloramphenicol resistance	1.2 Transport/binding proteins and lipoproteins
	BG11375	pstS	SigA	PhoP	phosphate ABC transporter (binding protein)	1.2 Transport/binding proteins and lipoproteins
	BG11376	pstC	sigA	PhoP	phosphate ABC transporter (permease)	1.2 Transport/binding proteins and lipoproteins
	BG12218	yfiM			unknown; similar to ABC transporter (ATP-binding protein)	1.2 Transport/binding proteins and lipoproteins
	BG12353	maeN	SigA	YufM	Na+/malate symporter	1.2 Transport/binding proteins and lipoproteins
	BG12730	ybeC			unknown; similar to amino acid transporter	1.2 Transport/binding proteins and lipoproteins
	BG12763	ycdH	SigA	Zur	unknown; similar to ABC transporter (binding protein)	1.2 Transport/binding proteins and lipoproteins
	BG12347	yufL			unknown; similar to two-component sensor histidine kinase [YufM]	1.3 Sensors (signal transduction)
	BG10688	motA	SigD		flagellar motor protein MotA	1.5 Mobility and chemotaxis
	BG10689	motB			flagellar motor protein MotB	1.5 Mobility and chemotaxis
	BG10862	tlpB	SigD		methyl-accepting chemotaxis protein	1.5 Mobility and chemotaxis
	BG10917	flhO	SigE		flagellar basal-body rod protein	1.5 Mobility and chemotaxis
	BG10918	flhP	SigE		flagellar hook-basal body protein	1.5 Mobility and chemotaxis
	BG11864	yveP	SigAR		unknown; similar to glycosyltransferase	2.1.1 Specific pathways
	BG11871	yvfC	SigAR		unknown; similar to UDP-galactose phosphate transferase	2.1.1 Specific pathways
	BG12746	gamA			glucosamine-6-phosphate isomerase	2.1.1 Specific pathways
	BG10197	argF	SigA	AbrB/AhrC	ornithine carbamoyltransferase	2.2 Metabolism of amino acids and related molecules
	BG10285	aroB			3-dehydroquinate synthase	2.2 Metabolism of amino acids and related molecules
	BG11872	yvfD	SigAR		unknown; similar to serine O-acetyltransferase	2.2 Metabolism of amino acids and related molecules
	BG12570	argG			argininosuccinate synthase	2.2 Metabolism of amino acids and related molecules
	BG12571	argH			argininosuccinate lyase	2.2 Metabolism of amino acids and related molecules
	BG12080	ydbM		YrzC	similar to butyryl-CoA dehydrogenase	2.4 Metabolism of lipids
	BG13264	ligD			unknown; similar to ATP-dependent DNA ligase	3.1 DNA replication
	BG12698	uvrX		LexA	UV-damage repair protein	3.2 DNA restriction/modification and repair
	BG13500	yobH		LexA	unknown; similar to Uvr repair protein	3.2 DNA restriction/modification and repair
	BG10115	ctc	SigA/SigB		50S ribosomal protein L25/general stress protein C	4.1 Adaptation to atypical conditions
	BG11859	yveK	sigA	SinR	similar to capsular polysaccharide biosynthesis	4.1 Adaptation to atypical conditions
	BG11860	yveL	SigAR		unknown; similar to capsular polysaccharide biosynthesis	4.1 Adaptation to atypical conditions
	BG11861	yveM	SigAR		unknown; similar to capsular polysaccharide biosynthesis	4.1 Adaptation to atypical conditions
	BG11862	yveN	SigAR		unknown; similar to capsular polysaccharide biosynthesis	4.1 Adaptation to atypical conditions
	BG11865	yveQ	SigAR		unknown; similar to capsular polysaccharide biosynthesis	4.1 Adaptation to atypical conditions
	BG11866	yveR	SigAR		unknown; similar to spore coat polysaccharide biosynthesis	4.1 Adaptation to atypical conditions
	BG11873	yvfE	SigAR		unknown; similar to spore coat polysaccharide biosynthesis	4.1 Adaptation to atypical conditions
	BG13139	yjbJ	SigD		similar to lytic transglycosylase	4.4 Phage-related functions
	BG14069	yvaN			unknown; similar to immunity repressor protein	4.4 Phage-related functions
	BG11874	yvfF	SigAR		unknown; similar to unknown proteins from B. subtilis	5.1 From B. subtilis
	BG13669	yoqJ			unknown; similar to unknown proteins from B. subtilis	5.1 From B. subtilis
	BG11869	yvfA	SigAR		unknown	6 No similarity
	BG11870	yvfB	SigAR		unknown	6 No similarity
	BG12093	ydcF			unknown	6 No similarity
	BG13602	yomO			hypothetical protein	6 No similarity
	BG13661	yoqB			unknown	6 No similarity
	BG13665	yoqF			hypothetical protein	6 No similarity
	BG13666	yoqG			unknown	6 No similarity
	BG13667	yoqH			unknown	6 No similarity
	BG13699	yorO			unknown	6 No similarity
	BG13735	yotB			hypothetical protein	6 No similarity
	BG13737	yotD			hypothetical protein	6 No similarity
	BG13739	yotF			unknown	6 No similarity
	BG13740	yotG			hypothetical protein	6 No similarity
	BG13741	yotH			hypothetical protein	6 No similarity
Cluster 6
	Gene No.	Gene Name	Sig	Reg	Description	Functional classification
	BG10450	tagA	SigA	PhoP	involved in polyglycerol phosphate teichoic acid biosynthesis	1.1 Cell wall
	BG11128	yxdL			similar to ABC transporter (ATP-binding protein)	1.2 Transport/binding proteins and lipoproteins
	BG11727	yqiX			unknown; similar to amino acid ABC transporter (binding protein)	1.2 Transport/binding proteins and lipoproteins
	BG11728	yqiY			unknown; similar to amino acid ABC transporter (permease)	1.2 Transport/binding proteins and lipoproteins
	BG11729	yqiZ			unknown; similar to amino acid ABC transporter (ATP-binding protein)	1.2 Transport/binding proteins and lipoproteins
	BG12444	yvfS			similar to ABC transporter transmembrane subunit	1.2 Transport/binding proteins and lipoproteins
	BG12491	ywoD			unknown; similar to transporter	1.2 Transport/binding proteins and lipoproteins
	BG12492	ywoE	SigA	PucR	unknown; similar to permease	1.2 Transport/binding proteins and lipoproteins
	BG12604	ytmN			unknown; similar to amino-acid ABC transporter (ATP-binding protein)	1.2 Transport/binding proteins and lipoproteins
	BG13112	yitG	SigG		unknown; similar to multidrug resistance protein	1.2 Transport/binding proteins and lipoproteins
	BG13210	exuT	SigA/SigE	CcpA/ExuR	hexuronate transporter	1.2 Transport/binding proteins and lipoproteins
	BG13842	yteQ			unknown; similar to transmembrane lipoprotein	1.2 Transport/binding proteins and lipoproteins
	BG13915	ytrE	SigA	YtrA	unknown; similar to ABC transporter (ATP-binding protein)	1.2 Transport/binding proteins and lipoproteins
	BG13916	ytrF	SigA	YtrA	unknown; similar to unknown proteins	1.2 Transport/binding proteins and lipoproteins
	BG11240	ccdA	SigA		required for a late step of cytochrome c synthesis	1.4 Membrane bioenergetics (electron transport chain and ATP synthase)
	BG13067	yhfW	SigF		unknown; similar to Rieske [2Fe-2S] iron-sulfur protein	1.4 Membrane bioenergetics (electron transport chain and ATP synthase)
	BG13324	ykvV	SigE/SigG	SpoIIID	unknown; similar to thioredoxin	1.4 Membrane bioenergetics (electron transport chain and ATP synthase)
	BG10331	spoIVFA	sigE	SpoIIID	inhibition of SpoIVFB (negative regulation) and hypothesised to stabilize the thermolabile spoIVFB product (positive regulation) (stage IV sporulation)	1.8 Sporulation
	BG10508	spoVAF	SigG	SpoVT	mutants lead to the production of immature spores	1.8 Sporulation
	BG10776	spoVM	SigE	SpoIIID	required for normal spore cortex and coat synthesis	1.8 Sporulation
	BG11791	cotH	sigK	GerE	spore coat protein (inner);	1.8 Sporulation
	BG11920	sspO	sigG		acid-soluble spore protein O;	1.8 Sporulation
	BG12358	kapD			inhibitor of the KinA pathway to sporulation	1.8 Sporulation
	BG14177	sspM	SigG		small acid-soluble spore protein (minor)	1.8 Sporulation
	BG10640	gerBA	SigG	SpoVT	germination response to the combination of glucose, fructose, L-asparagine, and KCl	1.9 Germination
	BG11393	gerKB	SigG	SpoVT	germination response to the combination of glucose, fructose, L-asparagine, and KCl	1.9 Germination
	BG13443	yndF	SigG		unknown; similar to spore germination protein	1.9 Germination
	BG10908	glgC	SigE		glucose-1-phosphate adenylyltransferase	2.1.1 Specific pathways
	BG10909	glgD	SigE		required for glycogen biosynthesis	2.1.1 Specific pathways
	BG10910	glgA	sigE		glycogen synthase	2.1.1 Specific pathways
	BG10911	glgP	SigE		glycogen phosphorylase	2.1.1 Specific pathways
	BG11199	ytdA			unknown; similar to UTP-glucose-1-phosphate uridylyltransferase	2.1.1 Specific pathways
	BG12360	yugF			unknown; similar to dihydrolipoamide S-acetyltransferase	2.1.1 Specific pathways
	BG12558	acoA	sigL	AcoR,CcpA	acetoin dehydrogenase E1 component (TPP-dependent alpha subunit)	2.1.1 Specific pathways
	BG12559	acoB	SigL	CcpA/AcoR	acetoin dehydrogenase E1 component (TPP-dependent beta subunit)	2.1.1 Specific pathways
	BG13051	yhfE			unknown; similar to glucanase	2.1.1 Specific pathways
	BG13125	yjaV			similar to UDP-glucose 4-epimerase	2.1.1 Specific pathways
	BG13208	uxuA	SigA/SigE	CcpA/ExuR	D-mannonate hydrolase	2.1.1 Specific pathways
	BG13209	yjmF	SigA/SigE	CcpA/ExuR	unknown; similar to D-mannonate oxidoreductase	2.1.1 Specific pathways
	BG13263	ykoT			unknown; similar to dolichol phosphate mannose synthase	2.1.1 Specific pathways
	BG13914	ytrD	SigA	YtrA	unknown; similar to unknown proteins	2.1.1 Specific pathways
	BG11322	mmgD	SigE	CcpA	citrate synthase III	2.1.3 TCA cycle
	BG12267	yncD	SigE		unknown; similar to alanine racemase	2.2 Metabolism of amino acids and related molecules
	BG13350	ylaM			unknown; similar to glutaminase	2.2 Metabolism of amino acids and related molecules
	BG13145	yjbP			unknown; similar to diadenosine tetraphosphatase	2.3 Metabolism of nucleotides and nucleic acids
	BG11153	scoA	SigE	CcpA	probable succinyl CoA:3-oxoacid CoA-transferase (subunit A)	2.4 Metabolism of lipids
	BG12490	ywoC			unknown; similar to isochorismatase	2.5 Metabolism of coenzymes and prosthetic groups
	BG13858	ythB			unknown; similar to ubiquinol oxidase subunit II	2.5 Metabolism of coenzymes and prosthetic groups
	BG10697	phoB	SigA/SigE	PhoP	alkaline phosphatase III	2.6 Metabolism of phosphate
	BG11309	uvsE			putative UV damage endonuclease	3.2 DNA restriction/modification and repair
	BG10998	xpf			RNA polymerase PBSX sigma factor-like	3.5.1 Initiation
	Bsu0880	senS		AbrB/SenS	transcriptional regulator of extracellular enzyme genes	3.5.2 (Transcription regulation)
	BG10355	gerE	SigK	SpoIIID	transcriptional regulator required for the expression of late spore coat genes	3.5.2 Regulation
	BG10904	bltR			transcriptional regulator of the bltD operon	3.5.2 Regulation
	BG11184	hxlR			positive regulator of hxlAB expression	3.5.2 Regulation
	BG11301	arsR	SigA	ArsR	arsenic resistance operon repressor	3.5.2 Regulation
	BG11345	arfM	SigA	FNR/ArfM	regulation of anaerobic genes	3.5.2 Regulation
	BG12670	sacV			transcriptional regulator of the levansucrase gene	3.5.2 Regulation
	BG12967	yfmP	SigA		unknown; similar to transcriptional regulator (MerR family)	3.5.2 Regulation
	BG13497	yobD			similar to transcriptional regulator (phage-related) (Xre family)	3.5.2 Regulation
	BG13520	yocG			unknown; similar to two-component response regulator [YocF]	3.5.2 Regulation
	BG11143	deaD			ATP-dependent RNA helicase	3.6 RNA modification
	BG13970	pepA			unknown; similar to leucyl aminopeptidase	3.8 Protein modification
	BG12740	ybfK			unknown; similar to carboxylesterase	4.2 Detoxification
	BG13565	yojM			unknown; similar to superoxide dismutase	4.2 Detoxification
	BG13893	ytnJ	SigA	YjbD/YtlI/YrzC	unknown; similar to nitrilotriacetate monooxygenase	4.2 Detoxification
	BG10999	xtmA		Xpf	PBSX defective prophage terminase (small subunit)	4.4 Phage-related functions
	BG11000	xtmB		Xpf	PBSX terminase (large subunit)	4.4 Phage-related functions
	BG11261	yqaJ			unknown; similar to phage-related protein	4.4 Phage-related functions
	BG11264	yqaM			similar to phage-related protein	4.4 Phage-related functions
	BG11271	yqaT			unknown; similar to phage-related terminase large subunit	4.4 Phage-related functions
	BG11275	yqbD			unknown; similar to phage-related protein	4.4 Phage-related functions
	BG11291	yqbT			unknown; similar to phage-related protein	4.4 Phage-related functions
	BG11546	xkdK			PBSX prophage	4.4 Phage-related functions
	BG11547	xkdM			PBSX prophage	4.4 Phage-related functions
	BG11550	xkdP			PBSX prophage	4.4 Phage-related functions
	BG11551	xkdQ			PBSX prophage	4.4 Phage-related functions
	BG11552	xkdR			PBSX prophage	4.4 Phage-related functions
	BG11553	xkdS			PBSX prophage	4.4 Phage-related functions
	BG11554	xkdT			PBSX prophage	4.4 Phage-related functions
	BG11555	xkdU			PBSX prophage	4.4 Phage-related functions
	BG11557	xkdW			PBSX prophage	4.4 Phage-related functions
	BG11558	xkdX			PBSX prophage	4.4 Phage-related functions
	BG12760	ycdD			unknown; similar to L-alanoyl-D-glutamate peptidase	4.4 Phage-related functions
	BG13588	bhlB			holin-like protein	4.4 Phage-related functions
	BG10053	yyaC	SigF		unknown; similar to unknown proteins	5.1 From B. subtilis
	BG11268	yqaQ			unknown; similar to unknown proteins from B. subtilis	5.1 From B. subtilis
	BG11571	ybbJ			unknown; similar to unknown proteins	5.1 From B. subtilis
	BG11703	yqhO			unknown; similar to unknown proteins	5.1 From B. subtilis
	BG11769	yrkC	SigK		unknown; similar to unknown proteins	5.1 From B. subtilis
	BG12004	ycgF	SigE	SpoIIID	unknown; similar to unknown proteins	5.1 From B. subtilis
	BG12183	ydhF	SigAE	PhoP	unknown; similar to unknown proteins from B. subtilis	5.1 From B. subtilis
	BG12867	yetK			unknown; similar to unknown proteins from B. subtilis	5.1 From B. subtilis
	BG12892	yfhS	SigE		unknown; similar to unknown proteins	5.1 From B. subtilis
	BG12988	yhaL			hypothetical protein	5.1 From B. subtilis
	BG13096	yisI			hypothetical protein	5.1 From B. subtilis
	BG13097	yisJ			unknown; similar to unknown proteins	5.1 From B. subtilis
	BG13255	ykoJ			unknown; similar to unknown proteins from B. subtilis	5.1 From B. subtilis
	BG13332	ykzD			unknown; similar to unknown proteins from B. subtilis	5.1 From B. subtilis
	BG13467	ynzD			unknown; similar to unknown proteins	5.1 From B. subtilis
	BG13815	yrzE			hypothetical protein	5.1 From B. subtilis
	BG13917	ytrI	SigE		unknown; similar to unknown proteins	5.1 From B. subtilis
	BG13976	yunB	SigE		unknown; similar to unknown proteins	5.1 From B. subtilis
	BG11811	yhbB			unknown; similar to unknown proteins	5.2 From other organisms
	BG12019	yciA	SigA	Zur	unknown; similar to unknown proteins	5.2 From other organisms
	BG12308	yrpE			unknown; similar to unknown proteins	5.2 From other organisms
	BG13968	yuiC	SigF		unknown; similar to unknown proteins	5.2 From other organisms
	BG13114	yitI			hypothetical protein	5.2 From other organisms
	BG10440	yqxA	sigE	YlbO	hypothetical protein	6 No similarity
	BG10517	ypuE	SigA		unknown	6 No similarity
	BG11257	yqaF			hypothetical protein	6 No similarity
	BG11263	yqaL			hypothetical protein	6 No similarity
	BG11265	yqaN			unknown	6 No similarity
	BG11267	yqaP			unknown	6 No similarity
	BG11508	yqdA			hypothetical protein;	6 No similarity
	BG11753	yqjX		LexA	unknown	6 No similarity
	BG12007	ycgI			unknown	6 No similarity
	BG12489	ywoB			unknown	6 No similarity
	BG12945	yflJ			unknown	6 No similarity
	BG12958	yfmG			hypothetical protein	6 No similarity
	BG13257	ykoL	SigA	TnrA/PhoP	unknown	6 No similarity
	BG13260	ykoP			unknown	6 No similarity
	BG13262	ykoS			unknown	6 No similarity
	BG13336	ykzH			hypothetical protein	6 No similarity
	BG13591	yomD			hypothetical protein	6 No similarity
	BG13595	yomH			unknown	6 No similarity
	BG13620	yonG			hypothetical protein	6 No similarity
	BG13624	yonK			unknown	6 No similarity
	BG13633	yonX			hypothetical protein	6 No similarity
	BG13662	yoqC			hypothetical protein	6 No similarity
	BG13694	yorJ			hypothetical protein	6 No similarity
	BG13709	yorZ			hypothetical protein	6 No similarity
	BG13719	yosJ			hypothetical protein	6 No similarity
	BG13757	yozJ			unknown	6 No similarity
	BG13759	yozL		LexA	unknown	6 No similarity
	BG13763	yozP			unknown	6 No similarity
	BG13942	ytzH			unknown	6 No similarity
	BG14191	yqzJ			unknown	6 No similarity
Cluster 7
	Gene No.	Gene Name	Sig	Reg	Description	Functional classification
	BG10414	murAB			UDP-N-acetylglucosamine 1-carboxyvinyltransferase	1.1 Cell wall
	BG10954	ponA			penicillin-binding proteins 1A and 1B	1.1 Cell wall
	BG10973	murC			UDP-N-acetylmuramate-alanine ligase	1.1 Cell wall
	BG10977	pbpD	SigA		penicillin-binding protein 4	1.1 Cell wall
	BG11846	wprA		YvrH	cell wall-associated protein precursor	1.1 Cell wall
	BG13286	ykuA			unknown; similar to penicillin-binding protein	1.1 Cell wall
	BG10828	fhuD		Fur	ferrichrome ABC transporter (ferrichrome-binding protein)	1.2 Transport/binding proteins and lipoproteins
	BG10836	feuB	SigA	Fur/YbbB	iron-uptake system (integral membrane protein)	1.2 Transport/binding proteins and lipoproteins
	BG10837	feuC	SigA	Fur/YbbB	iron-uptake system (integral membrane protein)	1.2 Transport/binding proteins and lipoproteins
	BG11372	opuAC	SigA		glycine betaine ABC transporter (glycine betaine-binding protein)	1.2 Transport/binding proteins and lipoproteins
	BG11482	yydI	SigA	Rok	unknown; similar to ABC transporter (ATP-binding protein)	1.2 Transport/binding proteins and lipoproteins
	BG11562	ybaR			unknown; similar to sulfate permease	1.2 Transport/binding proteins and lipoproteins
	BG12038	ycnB			unknown; similar to multidrug resistance protein	1.2 Transport/binding proteins and lipoproteins
	BG12224	ygaD			unknown; similar to ABC transporter (ATP-binding protein)	1.2 Transport/binding proteins and lipoproteins
	BG12957	yfmF		Fur	unknown; similar to ferrichrome ABC transporter (ATP-binding protein)	1.2 Transport/binding proteins and lipoproteins
	Bsu2310	resE	SigA	PhoP/ResD/PhoP	two-component sensor histidine kinase involved in aerobic and anaerobic respiration	1.3 (Sensors (signal transduction))
	BG10204	kinA	SigH	Spo0A	two-component sensor histidine kinase involved in the initiation of sporulation	1.3 Sensors (signal transduction)
	BG10380	comP			two-component sensor histidine kinase involved in early competence	1.3 Sensors (signal transduction)
	BG12445	yvfT			unknown; similar to two-component sensor histidine kinase [YvfU]	1.3 Sensors (signal transduction)
	BG12672	secDF			protein-export membrane protein	1.6 Protein secretion
	BG10220	ftsL			cell-division protein (septum formation)	1.7 Cell division
	BG10226	spoVE	SigA/SigE	SpoIIID	required for spore cortex peptidoglycan synthesis	1.8 Sporulation
	BG11967	rapD	SigAX	YvaN	response regulator aspartate phosphatase	1.8 Sporulation
	BG14176	sspL	SigG		small acid-soluble spore protein (minor)	1.8 Sporulation
	BG11235	ycsN			unknown; similar to aryl-alcohol dehydrogenase	2.1.1 Specific pathways
	BG11363	iolS	SigA	IolR	myo-inositol catabolism	2.1.1 Specific pathways
	BG13046	yheN			unknown; similar to endo-1,4-beta-xylanase	2.1.1 Specific pathways
	BG13586	yolJ		Rok/YvrH	unknown; similar to glycosyltransferase	2.1.1 Specific pathways
	BG14042	yutF			unknown; similar to p-nitrophenyl phosphatase	2.1.1 Specific pathways
	Bsu2384	yqjJ/zwf			probable glucose-6-phosphate 1-dehydrogenase	2.1.2 (Main glycolytic pathways)
	BG12704	ybbT			unknown; similar to phosphoglucomutase (glycolysis)	2.1.2 Main glycolytic pathways
	BG10384	fumC	SigA/SigH		fumarate hydratase	2.1.3 TCA cycle
	BG10301	aspA			L-aspartase	2.2 Metabolism of amino acids and related molecules
	BG10744	patB			aminotransferase	2.2 Metabolism of amino acids and related molecules
	BG10785	dapA	SigA/SigK		dihydrodipicolinate synthase	2.2 Metabolism of amino acids and related molecules
	BG11049	proH			pyrroline-5-carboxylate reductase	2.2 Metabolism of amino acids and related molecules
	BG11734	yqjE			unknown; similar to tripeptidase	2.2 Metabolism of amino acids and related molecules
	BG12261	ynaI			unknown; similar to phosphoribosylanthranilate isomerase	2.2 Metabolism of amino acids and related molecules
	BG12658	proJ			glutamate 5-kinase	2.2 Metabolism of amino acids and related molecules
	BG14004	yurR			unknown; similar to glycine oxidase	2.2 Metabolism of amino acids and related molecules
	BG11491	pnpA			polynucleotide phosphorylase (PNPase)	2.3 Metabolism of nucleotides and nucleic acids
	BG10013	yybR			unknown; similar to ester hydrolase	2.4 Metabolism of lipids
	BG10552	menA			probable 1,4-dihydroxy-2-naphthoate octaprenyltransferase	2.5 Metabolism of coenzymes and prosthetic groups
	BG13827	ytbJ			unknown; similar to thiamin biosynthesis	2.5 Metabolism of coenzymes and prosthetic groups
	BG13959	yueD			unknown; similar to sepiapterin reductase	2.5 Metabolism of coenzymes and prosthetic groups
	BG13522	yocI			unknown; similar to ATP-dependent DNA helicase	3.3 DNA recombination
	Bsu1618	codY	SigA		transcriptional pleiotropic repressor	3.5.2 (Transcription regulation)
	BG10299	ansR		AnsR	transcriptional repressor of the ansAB operon	3.5.2 Regulation
	BG10537	rsiX	SigA/SigX	YvrH	negative regulation of sigma-X activity	3.5.2 Regulation
	BG10988	abh	SigW/SigX		transcriptional regulator of transition state genes (AbrB-like)	3.5.2 Regulation
	BG11913	araR	SigA	AraR	transcriptional repressor of the arabinose operons	3.5.2 Regulation
	BG12894	yfiR			unknown; similar to transcriptional regulator (TetR/AcrR family)	3.5.2 Regulation
	BG13628	yonR			similar to transcriptional regulator (phage-related) (Xre family)	3.5.2 Regulation
	BG13997	yurK			unknown; similar to transcriptional regulator (GntR family)	3.5.2 Regulation
	BG14133	yvqC	SigA	AbrB/YvqC	unknown; similar to two-component response regulator [YvqE]	3.5.2 Regulation
	BG10416	rho			transcriptional terminator Rho	3.5.4 Termination
	BG11664	yqfR			unknown; similar to ATP-dependent RNA helicase	3.6 RNA modification
	BG12253	yloM			unknown; similar to RNA-binding Sun protein	3.6 RNA modification
	BG13787	trmU	SigA		probable tRNA (5-methylaminomethyl-2-thiouridylate) methyltransferase	3.6 RNA modification
	BG10047	rpsR		ComK	ribosomal protein S18	3.7.1 Ribosomal proteins
	BG10064	rpmH	SigA		ribosomal protein L34	3.7.1 Ribosomal proteins
	BG12840	gatB			glutamyl-tRNA(Gln) amidotransferase (subunit B)	3.7.2 Aminoacyl-tRNA synthetases
	BG13905	ytpR			unknown; similar to phenylalanyl-tRNA synthetase (beta subunit)	3.7.2 Aminoacyl-tRNA synthetases
	BG13344	ylaG			unknown; similar to GTP-binding elongation factor	3.7.4 Elongation
	BG13390	prpC			protein phosphatase	3.8 Protein modification
	BG13391	prkC			probable membrane-linked protein kinase	3.8 Protein modification
	BG13585	bdbA			thiol-disulfide oxidoreductase	3.9 Protein folding
	BG13587	bdbB		Rok/YvrH	thiol-disulfide oxidoreductase	3.9 Protein folding
	BG11924	cstA			carbon starvation-induced protein	4.1 Adaptation to atypical conditions
	BG11662	ispH			unknown; similar to penicillin tolerance	4.2 Detoxification
	BG12226	ygaF			unknown; similar to bacterioferritin comigratory protein	4.2 Detoxification
	BG11332	xerD			site-specific integrase/recombinase involved in proper chromosome partitioning	4.4 Phage-related functions
	BG11549	xkdO			PBSX prophage	4.4 Phage-related functions
	BG13809	yrvO	SigA		unknown; similar to NifS protein homolog	4.6 Miscellaneous
	BG10978	yuxK	SigA		unknown; similar to unknown proteins	5.1 From B. subtilis
	BG11298	yqcG		Spo0A	unknown; similar to unknown proteins from B. subtilis	5.1 From B. subtilis
	BG11565	ybbA	SigA	Fur/YbbB	unknown; similar to unknown proteins	5.1 From B. subtilis
	BG11787	ytbQ		BirA	unknown; similar to unknown proteins	5.1 From B. subtilis
	BG11994	ybaJ			unknown; similar to unknown proteins	5.1 From B. subtilis
	BG12307	yrpD			unknown; similar to unknown proteins from B. subtilis	5.1 From B. subtilis
	BG12329	yshE			unknown; similar to unknown proteins	5.1 From B. subtilis
	BG12882	recX			unknown; similar to unknown proteins	5.1 From B. subtilis
	BG12883	yfhH			unknown; similar to unknown proteins	5.1 From B. subtilis
	BG13551	yoeD			unknown; similar to unknown proteins	5.1 From B. subtilis
	BG13576	yokI			unknown; similar to unknown proteins from B. subtilis	5.1 From B. subtilis
	BG14074	yvaW		AbrB,Rok,SpoOA	hypothetical protein	5.1 From B. subtilis
	BG10219	mraW			unknown; similar to unknown proteins	5.2 From other organisms
	BG10574	ywbM	SigW/SigX	Fur	unknown; similar to unknown proteins	5.2 From other organisms
	BG11489	ylxX	SigA/SigE	SpoIIID	unknown; similar to unknown proteins	5.2 From other organisms
	BG12187	ydhJ			unknown; similar to unknown proteins	5.2 From other organisms
	BG12388	yulF			unknown; similar to unknown proteins	5.2 From other organisms
	BG12991	yhaO		LexA	unknown; similar to unknown proteins	5.2 From other organisms
	BG13293	ykuI			unknown; similar to unknown proteins	5.2 From other organisms
	BG13359	ylbG			unknown; similar to unknown proteins	5.2 From other organisms
	BG13365	ylbM			unknown; similar to unknown proteins	5.2 From other organisms
	BG13396	yloV			unknown; similar to unknown proteins	5.2 From other organisms
	BG13513	yobV			unknown; similar to unknown proteins	5.2 From other organisms
	BG13813	yrzC	SigA		unknown; similar to unknown proteins	5.2 From other organisms
	BG13076	yhjJ	SigA	YhjM	hypothetical protein	5.2 From other organisms
	BG11297	yqcF		Spo0A	unknown	6 No similarity
	BG11431	ypbE			unknown	6 No similarity
	BG11480	yydG	sigA	Rok	hypothetical protein	6 No similarity
	BG11481	yydH	SigA	Rok	unknown	6 No similarity
	BG11882	yxeF			unknown	6 No similarity
	BG12259	ynaG			unknown	6 No similarity
	BG12276	yraL			unknown	6 No similarity
	BG12515	ywqK			unknown	6 No similarity
	BG12756	yccF			unknown	6 No similarity
	BG13292	ykuH			unknown	6 No similarity
	BG13638	yopE			unknown	6 No similarity
	BG13649	yopP			unknown	6 No similarity
	BG13958	yueC			unknown	6 No similarity
	BG14083	yvbJ			unknown	6 No similarity
	BG14178	antE	SigA		dnaG overlapping gene of unknown function	6 No similarity
Cluster 8
	Gene No.	Gene Name	Sig	Reg	Description	Functional classification
	BG10428	pbpF	SigA		penicillin-binding protein 2C	1.1 Cell wall
	BG11955	murAA			UDP-N-acetylglucosamine 1-carboxyvinyltransferase	1.1 Cell wall
	BG11964	racE			glutamate racemase	1.1 Cell wall
	BG10036	tetB	SigA		multifunctional tetracycline/Na+ resistance protein	1.2 Transport/binding proteins and lipoproteins
	BG10186	glpF	SigA	GlpP/CcpA	glycerol uptake facilitator	1.2 Transport/binding proteins and lipoproteins
	BG10434	lplA			lipoprotein	1.2 Transport/binding proteins and lipoproteins
	BG10435	lplB			transmembrane lipoprotein	1.2 Transport/binding proteins and lipoproteins
	BG10562	ywbA			unknown; similar to phosphotransferase system enzyme II	1.2 Transport/binding proteins and lipoproteins
	BG10595	sacP	SigA	SacT/SacY	PTS sucrose-specific enzyme IIBC component	1.2 Transport/binding proteins and lipoproteins
	BG10857	lplC			transmembrane lipoprotein	1.2 Transport/binding proteins and lipoproteins
	BG11014	gamP			phosphotransferase system (PTS) glucosamine-specific enzyme IICBA component	1.2 Transport/binding proteins and lipoproteins
	BG11150	yxjA			unknown; similar to pyrimidine nucleoside transport	1.2 Transport/binding proteins and lipoproteins
	BG11166	ycbK	SigA	MtrB/TrnD-Trp	unknown; similar to efflux system	1.2 Transport/binding proteins and lipoproteins
	BG11215	mtlA			PTS mannitol-specific enzyme IICBA component	1.2 Transport/binding proteins and lipoproteins
	BG11329	yeaB			unknown; similar to cation efflux system membrane protein	1.2 Transport/binding proteins and lipoproteins
	BG11342	narK	SigA	FNR/ResD/NsrR	nitrite extrusion protein	1.2 Transport/binding proteins and lipoproteins
	BG11399	kdgT	SigA	KdgR/CcpA	2-keto-3-deoxygluconate permease	1.2 Transport/binding proteins and lipoproteins
	BG11517	ecsB			ABC transporter (membrane protein)	1.2 Transport/binding proteins and lipoproteins
	BG11563	ybaS			unknown; similar to sodium dependent transporter	1.2 Transport/binding proteins and lipoproteins
	BG11854	yfiG			unknown; similar to metabolite transport protein	1.2 Transport/binding proteins and lipoproteins
	BG11980	trkA			potassium uptake	1.2 Transport/binding proteins and lipoproteins
	BG12021	yciC	SigA	Zur	unknown; similar to unknown proteins	1.2 Transport/binding proteins and lipoproteins
	BG12030	yclI			unknown; similar to transporter	1.2 Transport/binding proteins and lipoproteins
	BG12075	dctP	SigA	CcpA/DctR	C4-dicarboxylate transport protein	1.2 Transport/binding proteins and lipoproteins
	BG12279	yraO			unknown; similar to citrate transporter	1.2 Transport/binding proteins and lipoproteins
	BG12296	yrhG			unknown; similar to formate transporter	1.2 Transport/binding proteins and lipoproteins
	BG12416	yvdG			unknown; similar to maltose/maltodextrin-binding protein	1.2 Transport/binding proteins and lipoproteins
	BG12417	yvdH			unknown; similar to maltodextrin transport system permease	1.2 Transport/binding proteins and lipoproteins
	BG12418	yvdI			unknown; similar to maltodextrin transport system permease	1.2 Transport/binding proteins and lipoproteins
	BG12554	yxlH			unknown; similar to multidrug-efflux transporter	1.2 Transport/binding proteins and lipoproteins
	BG12711	ybcL			similar to chloramphenicol resistance protein	1.2 Transport/binding proteins and lipoproteins
	BG12774	yceJ			unknown; similar to multidrug-efflux transporter	1.2 Transport/binding proteins and lipoproteins
	BG12795	gutP	SigA	GutR	probable glucitol transporter	1.2 Transport/binding proteins and lipoproteins
	BG12849	yesO			unknown; similar to sugar-binding protein	1.2 Transport/binding proteins and lipoproteins
	BG12850	yesP			similar to lactose permease	1.2 Transport/binding proteins and lipoproteins
	BG12851	yesQ			unknown; similar to lactose permease	1.2 Transport/binding proteins and lipoproteins
	BG12897	yfiU			unknown; similar to multidrug-efflux transporter	1.2 Transport/binding proteins and lipoproteins
	BG12923	yfkF			unknown; similar to multidrug-efflux transporter	1.2 Transport/binding proteins and lipoproteins
	BG12966	yfmO	SigA		unknown; similar to multidrug-efflux transporter	1.2 Transport/binding proteins and lipoproteins
	BG13081	yhjO			unknown; similar to multidrug-efflux transporter	1.2 Transport/binding proteins and lipoproteins
	BG13176	manP			putative PTS mannose-specific enzyme IIBCA component	1.2 Transport/binding proteins and lipoproteins
	BG13199	yjkB			unknown; similar to amino acid ABC transporter (ATP-binding protein)	1.2 Transport/binding proteins and lipoproteins
	BG13554	yojA			unknown; similar to gluconate permease	1.2 Transport/binding proteins and lipoproteins
	BG13841	yteP			unknown; similar to transmembrane lipoprotein	1.2 Transport/binding proteins and lipoproteins
	BG13886	ytmL			similar to amino acid ABC transporter (permease)	1.2 Transport/binding proteins and lipoproteins
	BG13887	ytmM			similar to amino acid ABC transporter (permease)	1.2 Transport/binding proteins and lipoproteins
	BG13896	ytoA			unknown; similar to ferripyochelin binding protein	1.2 Transport/binding proteins and lipoproteins
	BG14047	yutK			similar to Na+/nucleoside cotransporter	1.2 Transport/binding proteins and lipoproteins
	BG14120	yvmA			unknown; similar to multidrug transporter	1.2 Transport/binding proteins and lipoproteins
	BG11127	yxdK			unknown; similar to two-component sensor histidine kinase [YxdJ]	1.3 Sensors (signal transduction)
	BG14132	cssS	SigA	CssR	two-component sensor histidine kinase involved in the control of cellular responses to protein secretion stress	1.3 Sensors (signal transduction)
	BG10979	fdhD			required for formate dehydrogenase activity	1.4 Membrane bioenergetics (electron transport chain and ATP synthase)
	BG11084	narI			nitrate reductase (gamma subunit)	1.4 Membrane bioenergetics (electron transport chain and ATP synthase)
	BG11716	yqiG			unknown; similar to NADH-dependent flavin oxidoreductase	1.4 Membrane bioenergetics (electron transport chain and ATP synthase)
	BG12176	ydgI			unknown; similar to NADH dehydrogenase	1.4 Membrane bioenergetics (electron transport chain and ATP synthase)
	BG12528	ywrO			unknown; similar to NAD(P)H oxidoreductase	1.4 Membrane bioenergetics (electron transport chain and ATP synthase)
	BG12931	yfkO			unknown; similar to NAD(P)H-flavin oxidoreductase	1.4 Membrane bioenergetics (electron transport chain and ATP synthase)
	BG14017	yusE		Spo0A	unknown; similar to thioredoxin	1.4 Membrane bioenergetics (electron transport chain and ATP synthase)
	BG11018	yvmB			unknown; similar to unknown proteins	1.6 Protein secretion
	BG12207	tatCY			component of the twin-arginine translocation pathway	1.6 Protein secretion
	BG12271	yraG	SigG		unknown; similar to spore coat protein	1.8 Sporulation
	BG12677	spoIISA			lethal when synthesized during vegetative growth in the absence of SpoIISB	1.8 Sporulation
	BG13471	ynzH			unknown; similar to spore coat protein	1.8 Sporulation
	BG13442	yndE	SigG		unknown; similar to spore germination protein	1.9 Germination
	BG10177	gutB	SigA	GutR	sorbitol dehydrogenase	2.1.1 Specific pathways
	BG10403	yvyH			unknown; similar to UDP-N-acetylglucosamine 2-epimerase	2.1.1 Specific pathways
	BG11124	iolI	SigA	CcpA/IolR	myo-inositol catabolism	2.1.1 Specific pathways
	BG11601	yhcW			unknown; similar to phosphoglycolate phosphatase	2.1.1 Specific pathways
	BG11904	araA	SigA	AraR/CcpA	L-arabinose isomerase	2.1.1 Specific pathways
	BG12017	ycgS			unknown; similar to aromatic hydrocarbon catabolism	2.1.1 Specific pathways
	BG12309	yrpG			unknown; similar to sugar-phosphate dehydrogenase	2.1.1 Specific pathways
	BG12415	yvdF			unknown; similar to glucan 1,4-alpha-maltohydrolase	2.1.1 Specific pathways
	BG12510	ywqF			unknown; similar to NDP-sugar dehydrogenase	2.1.1 Specific pathways
	BG12708	ybcF			unknown; similar to carbonic anhydrase	2.1.1 Specific pathways
	BG12712	ybcM			unknown; similar to glucosamine-fructose-6-phosphate aminotransferase	2.1.1 Specific pathways
	BG13177	manA			putative mannose-6-phosphate isomerase	2.1.1 Specific pathways
	BG13230	ykcC			unknown; similar to dolichol phosphate mannose synthase	2.1.1 Specific pathways
	BG13317	ykvO			unknown; similar to glucose 1-dehydrogenase	2.1.1 Specific pathways
	BG14128	yvoF			unknown; similar to O-acetyltransferase	2.1.1 Specific pathways
	Bsu2914	pykA/pyk			pyruvate kinase	2.1.2 (Main glycolytic pathways)
	BG11125	fbaB	SigA	CcpA/IolR	fructose-1,6-bisphosphate aldolase	2.1.2 Main glycolytic pathways
	BG12661	pyk			pyruvate kinase	2.1.2 Main glycolytic pathways
	BG13993	yurG	SigA	PucR	unknown; similar to aspartate aminotransferase	2.2 Metabolism of amino acids and related molecules
	BG13994	yurH	SigA	PucR	unknown; similar to N-carbamyl-L-amino acid amidohydrolase	2.2 Metabolism of amino acids and related molecules
	BG14048	dapF			probable diaminopimelate epimerase	2.2 Metabolism of amino acids and related molecules
	BG10794	thyA			thymidylate synthase B	2.3 Metabolism of nucleotides and nucleic acids
	BG11330	punA	SigA		purine nucleoside phosphorylase	2.3 Metabolism of nucleotides and nucleic acids
	BG12285	yrdF			unknown; similar to ribonuclease inhibitor	2.3 Metabolism of nucleotides and nucleic acids
	BG12596	ytnL	SigA	YrzC/YtlI/YjbD	unknown; similar to aminohydrolase	2.3 Metabolism of nucleotides and nucleic acids
	BG11225	ycsD			unknown; similar to hydroxymyristoyl-(acyl carrier protein) dehydratase	2.4 Metabolism of lipids
	BG13429	fabG	SigA	YlpC	unknown; similar to 3-oxoacyl- acyl-carrier protein reductase	2.4 Metabolism of lipids
	BG10137	pabB	SigA	MtrB	para-aminobenzoate synthase (subunit A)	2.5 Metabolism of coenzymes and prosthetic groups
	BG10138	pabA	SigA	MtrB	para-aminobenzoate synthase glutamine amidotransferase (subunit B) / anthranilate synthase (subunit II)	2.5 Metabolism of coenzymes and prosthetic groups
	BG10141	folB	SigA	MtrB	dihydroneopterin aldolase	2.5 Metabolism of coenzymes and prosthetic groups
	BG10184	yhxA			unknown; similar to adenosylmethionine-8-amino-7-oxononanoate aminotransferase	2.5 Metabolism of coenzymes and prosthetic groups
	BG10342	hemC	SigA	PerR	porphobilinogen deaminase	2.5 Metabolism of coenzymes and prosthetic groups
	BG10521	ribH	SigA		riboflavin synthase (beta subunit)	2.5 Metabolism of coenzymes and prosthetic groups
	BG10522	ribT	SigA		reductase	2.5 Metabolism of coenzymes and prosthetic groups
	BG10571	thiM	SigA		hydroxyethylthiazole kinase	2.5 Metabolism of coenzymes and prosthetic groups
	BG10795	dfrA			dihydrofolate reductase	2.5 Metabolism of coenzymes and prosthetic groups
	BG10868	nadC	SigA	YrxA	nicotinate-nucleotide pyrophosphorylase	2.5 Metabolism of coenzymes and prosthetic groups
	BG10980	moaA			molybdopterin precursor biosynthesis	2.5 Metabolism of coenzymes and prosthetic groups
	BG12618	moaB			molybdopterin precursor biosynthesis	2.5 Metabolism of coenzymes and prosthetic groups
	BG12622	mobB			molybdopterin-guanine dinucleotide biosynthesis	2.5 Metabolism of coenzymes and prosthetic groups
	BG12834	pcrA		LexA	ATP-dependent DNA helicase	3.1 DNA replication
	BG13680	ligB			DNA ligase (ATP-dependent)	3.1 DNA replication
	BG10167	adaB	SigA	AdaA	O6-methylguanine-DNA methyltransferase	3.2 DNA restriction/modification and repair
	BG11752	yqjW		LexA	unknown; similar to ATP/GTP-binding protein	3.2 DNA restriction/modification and repair
	BG12912	yfjP			unknown; similar to DNA-3-methyladenine glycosidase II	3.2 DNA restriction/modification and repair
	BG11976	sigZ			RNA polymerase ECF-type sigma factor	3.5.1 Initiation
	Bsu0037	abrB	SigA	Spo0A/abrB	transcriptional pleiotropic regulator of transition state genes	3.5.2 (Transcription regulation)
	Bsu2662	gltR	SigA	GltR	transcriptional repressor of the glutamate synthase operon	3.5.2 (Transcription regulation)
	Bsu3435	slr			transcriptional activator of competence development and sporulation genes	3.5.2 (Transcription regulation)
	BG10030	yybA			unknown; similar to transcriptional regulator (MarR family)	3.5.2 Regulation
	BG10045	ccpB	SigG		transcriptional regulator involved in catabolite repression	3.5.2 Regulation
	BG10175	ycxD			unknown; similar to transcriptional regulator (GntR family) / aminotransferase (MocR-like)	3.5.2 Regulation
	BG10185	glpP			transcriptional antiterminator and control of mRNA stability of glpD	3.5.2 Regulation
	BG10872	ycbB			unknown; similar to two-component response regulator [YcbA]	3.5.2 Regulation
	BG10982	deoR	SigA	CcpA/DeoR	transcriptional repressor of the dra-nupC-pdp operon	3.5.2 Regulation
	BG11898	yxjO			unknown; similar to transcriptional regulator (LysR family)	3.5.2 Regulation
	BG11942	gltR	SigA	GltR	transcriptional repressor of the glutamate synthase operon	3.5.2 Regulation
	BG12031	yclJ			unknown; similar to two-component response regulator [YclK]	3.5.2 Regulation
	BG12123	lrpB			transcriptional regulator involved in repression of glyA transcription and KinB-dependent sporulation	3.5.2 Regulation
	BG12446	yvfU			unknown; similar to two-component response regulator [YvfT]	3.5.2 Regulation
	BG12482	mta	SigA	Mta	transcriptional activator of multidrug-efflux transporter genes	3.5.2 Regulation
	BG12738	ybfI			unknown; similar to transcriptional regulator (AraC/XylS family)	3.5.2 Regulation
	BG12781	yczG			unknown; similar to transcriptional regulator (ArsR family)	3.5.2 Regulation
	BG12868	yetL			unknown; similar to transcriptional regulator (MarR family)	3.5.2 Regulation
	BG13101	yisV			unknown; similar to transcriptional regulator (GntR family) / aminotransferase (MocR-like)	3.5.2 Regulation
	BG13181	yjdI			unknown; similar to transcription regulation	3.5.2 Regulation
	BG13777	yraB			similar to transcriptional regulator (MerR family)	3.5.2 Regulation
	BG12545	yxkI			unknown; similar to heat-shock protein	4.1 Adaptation to atypical conditions
	BG13776	yraA	SigM		unknown; similar to general stress protein	4.1 Adaptation to atypical conditions
	BG13928	ytvA			unknown; similar to protein kinase	4.1 Adaptation to atypical conditions
	BG10420	mmr			methylenomycin A resistance protein	4.2 Detoxification
	BG10456	tmrB			tunicamycin resistance	4.2 Detoxification
	BG11173	ycbR			unknown; similar to toxic cation resistance protein	4.2 Detoxification
	BG11885	yxeI			unknown; similar to penicillin amidase	4.2 Detoxification
	BG12149	ydfB			unknown; similar to antibiotic resistance protein	4.2 Detoxification
	BG12424	yvdP	SigG		unknown; similar to reticuline oxidase	4.2 Detoxification
	BG12869	yetM			unknown; similar to salicylate 1-monooxygenase	4.2 Detoxification
	BG13888	ytmO	SigA	YjbD/YtlI/YrzC	unknown; similar to monooxygenase	4.2 Detoxification
	BG10504	yqxH			unknown; similar to holin	4.4 Phage-related functions
	BG11069	yqxG			unknown; similar to phage-related lytic exoenzyme	4.4 Phage-related functions
	BG11262	yqaK			unknown; similar to phage-related protein	4.4 Phage-related functions
	BG11272	yqbA			unknown; similar to phage-related protein	4.4 Phage-related functions
	BG11276	yqbE			unknown; similar to phage-related protein	4.4 Phage-related functions
	BG11279	yqbH			unknown; similar to phage-related protein	4.4 Phage-related functions
	BG11280	yqbI			similar to phage-related protein	4.4 Phage-related functions
	BG11281	yqbJ			similar to phage-related protein	4.4 Phage-related functions
	BG11282	yqbK			unknown; similar to phage-related protein	4.4 Phage-related functions
	BG11285	yqbN			unknown; similar to phage-related protein	4.4 Phage-related functions
	BG11287	yqbP			unknown; similar to phage-related protein	4.4 Phage-related functions
	BG11288	yqbQ			unknown; similar to phage-related protein	4.4 Phage-related functions
	BG11294	yqcC			unknown; similar to phage-related protein	4.4 Phage-related functions
	BG12105	ydcR			similar to transposon protein	4.5 Transposon and IS
	BG12115	yddH			similar to transposon protein	4.5 Transposon and IS
	BG12827	yefB			unknown; similar to site-specific recombinase	4.5 Transposon and IS
	BG12371	yugS			unknown; similar to hemolysin	4.6 Miscellaneous
	BG13865	ytjA			unknown; similar to alpha-hemolysin	4.6 Miscellaneous
	BG10041	yyaK			unknown; similar to unknown proteins	5.1 From B. subtilis
	BG10936	ywlA			unknown; similar to unknown proteins from B. subtilis	5.1 From B. subtilis
	BG10943	ywlG		TnrA	unknown; similar to unknown proteins	5.1 From B. subtilis
	BG11152	yxjC	sigE	CcpA	hypothetical protein	5.1 From B. subtilis
	BG11156	yxjG			unknown; similar to unknown proteins from B. subtilis	5.1 From B. subtilis
	BG11170	ycbO			unknown; similar to unknown proteins	5.1 From B. subtilis
	BG11300	yqcI			unknown; similar to unknown proteins from B. subtilis	5.1 From B. subtilis
	BG11497	ypiB			unknown; similar to unknown proteins	5.1 From B. subtilis
	BG11776	yrkJ			unknown; similar to unknown proteins	5.1 From B. subtilis
	BG11855	yfiH			unknown; similar to unknown proteins	5.1 From B. subtilis
	BG12069	ydbB			unknown; similar to unknown proteins	5.1 From B. subtilis
	BG12095	ydcH			unknown; similar to unknown proteins from B. subtilis	5.1 From B. subtilis
	BG12106	ydcS			hypothetical protein	5.1 From B. subtilis
	BG12214	yfiI			unknown; similar to unknown proteins	5.1 From B. subtilis
	BG12275	yraK			unknown; similar to unknown proteins from B. subtilis	5.1 From B. subtilis
	BG12287	yrdN			unknown; similar to unknown proteins	5.1 From B. subtilis
	BG12379	yukF			unknown; similar to unknown proteins from B. subtilis	5.1 From B. subtilis
	BG12525	ywrF			unknown; similar to unknown proteins	5.1 From B. subtilis
	BG12731	ybeF			unknown; similar to unknown proteins	5.1 From B. subtilis
	BG12779	yczE			hypothetical protein	5.1 From B. subtilis
	BG12846	yesL			unknown; similar to unknown proteins from B. subtilis	5.1 From B. subtilis
	BG12858	yesX			unknown; similar to unknown proteins from B. subtilis	5.1 From B. subtilis
	BG12861	yetA			unknown; similar to unknown proteins	5.1 From B. subtilis
	BG13071	yhjD			unknown; similar to unknown proteins	5.1 From B. subtilis
	BG13187	yjfC			unknown; similar to unknown proteins	5.1 From B. subtilis
	BG13228	ykcA	SigA	YkvE	unknown; similar to unknown proteins	5.1 From B. subtilis
	BG13449	yndM			unknown; similar to unknown proteins from B. subtilis	5.1 From B. subtilis
	BG13455	yngD			unknown; similar to unknown proteins	5.1 From B. subtilis
	BG13494	yoaZ			unknown; similar to unknown proteins from B. subtilis	5.1 From B. subtilis
	BG13769	yqzC		Spo0A	unknown; similar to unknown proteins from B. subtilis	5.1 From B. subtilis
	BG13831	ytcD			unknown; similar to unknown proteins	5.1 From B. subtilis
	BG13846	yteU			unknown; similar to unknown proteins from B. subtilis	5.1 From B. subtilis
	BG13869	ytkD	SigA/SigF		unknown; similar to unknown proteins	5.1 From B. subtilis
	BG13960	yueE			unknown; similar to unknown proteins	5.1 From B. subtilis
	BG13962	yueG			unknown; similar to unknown proteins from B. subtilis	5.1 From B. subtilis
	BG14053	yuzD			unknown; similar to unknown proteins	5.1 From B. subtilis
	BG14054	yuzE			unknown; similar to unknown proteins	5.1 From B. subtilis
	BG14055	yuzF			unknown; similar to unknown proteins	5.1 From B. subtilis
	BG14111	yvjD			unknown; similar to unknown proteins	5.1 From B. subtilis
	BG10039	yyaM			unknown; similar to unknown proteins	5.2 From other organisms
	BG10067	yaaA	SigA		unknown; similar to unknown proteins	5.2 From other organisms
	BG10573	ywbL	SigW/SigX	Fur	unknown; similar to unknown proteins	5.2 From other organisms
	BG10575	ywbN	SigW/SigX	Fur	unknown; similar to unknown proteins	5.2 From other organisms
	BG10606	ywdJ		TnrA	unknown; similar to unknown proteins	5.2 From other organisms
	BG11022	ypmR			unknown; similar to unknown proteins	5.2 From other organisms
	BG11623	ypmS			unknown; similar to unknown proteins	5.2 From other organisms
	BG11781	yrkO			unknown; similar to unknown proteins	5.2 From other organisms
	BG12014	ycgP			unknown; similar to unknown proteins	5.2 From other organisms
	BG12096	ydcI			unknown; similar to unknown proteins	5.2 From other organisms
	BG12138	ydeK			unknown; similar to unknown proteins	5.2 From other organisms
	BG12163	ydfP	sigAB	YkvE	unknown; similar to unknown proteins	5.2 From other organisms
	BG12166	ydfS	SigG		unknown; similar to unknown proteins	5.2 From other organisms
	BG12277	yraM			unknown; similar to unknown proteins	5.2 From other organisms
	BG12400	yvcJ			unknown; similar to unknown proteins	5.2 From other organisms
	BG12737	ybfH			unknown; similar to unknown proteins	5.2 From other organisms
	BG12766	yceB			unknown; similar to unknown proteins	5.2 From other organisms
	BG12808	ydzE			unknown; similar to unknown proteins	5.2 From other organisms
	BG12852	yesR			unknown; similar to unknown proteins	5.2 From other organisms
	BG12947	yflL			unknown; similar to unknown proteins	5.2 From other organisms
	BG13031	yhdY			unknown; similar to unknown proteins	5.2 From other organisms
	BG13100	yisU			unknown; similar to unknown proteins	5.2 From other organisms
	BG13418	ymcB			unknown; similar to unknown proteins	5.2 From other organisms
	BG13492	yoaV			unknown; similar to unknown proteins	5.2 From other organisms
	BG13791	yrrI			unknown; similar to unknown proteins	5.2 From other organisms
	BG13843	yteR			unknown; similar to unknown proteins	5.2 From other organisms
	BG14059	yvaC			unknown; similar to unknown proteins	5.2 From other organisms
	BG14153	yvsG			unknown; similar to unknown proteins	5.2 From other organisms
	BG10027	yybE			unknown; similar to unknown proteins	5.2 From other organisms
	BG10029	yybB			unknown; similar to unknown proteins	5.2 From other organisms
	BG10028	yybC			unknown	6 No similarity
	BG10069	yaaB	SigA		unknown	6 No similarity
	BG11076	yqxM	SigA	SinR/Spo0A	unknown	6 No similarity
	BG11149	yxiT			unknown	6 No similarity
	BG11277	yqbF			hypothetical protein	6 No similarity
	BG11278	yqbG			hypothetical protein	6 No similarity
	BG11361	yxcD			unknown	6 No similarity
	BG11470	yycQ			unknown	6 No similarity
	BG11582	yhcD		ComK	unknown	6 No similarity
	BG11624	ypmT			unknown	6 No similarity
	BG11630	yqeB			unknown	6 No similarity
	BG11779	yrkM			unknown	6 No similarity
	BG11877	yxeA			unknown	6 No similarity
	BG11883	yxeG			unknown	6 No similarity
	BG11886	yxeJ			unknown	6 No similarity
	BG12000	ycgB			unknown	6 No similarity
	BG12108	yddA			hypothetical protein	6 No similarity
	BG12116	yddI			unknown	6 No similarity
	BG12346	yufK			unknown	6 No similarity
	BG12419	yvdJ			unknown	6 No similarity
	BG12431	yveF			unknown	6 No similarity
	BG12519	ywqO			unknown	6 No similarity
	BG12705	ybbU			unknown	6 No similarity
	BG12709	ybcH			unknown	6 No similarity
	BG12742	ybfN			unknown	6 No similarity
	BG12748	ybgB	SigY		unknown	6 No similarity
	BG13188	yjgA			unknown	6 No similarity
	BG13338	ylaA	SigA	YlaC/YjbD	unknown	6 No similarity
	BG13341	ylaD	SigA	YlaC/YjbD	unknown	6 No similarity
	BG13434	ymzA			unknown	6 No similarity
	BG13436	ymzC			unknown	6 No similarity
	BG13468	ynzE			unknown	6 No similarity
	BG13486	yoaP			unknown	6 No similarity
	BG13567	yojO			unknown	6 No similarity
	BG13601	yomN			unknown	6 No similarity
	BG13627	yonP			unknown	6 No similarity
	BG13730	yosU			unknown	6 No similarity
	BG13732	yosW			hypothetical protein	6 No similarity
	BG13753	yozF			unknown	6 No similarity
	BG13765	ypzC			unknown	6 No similarity
	BG13981	yunG			unknown	6 No similarity
	BG14060	yvaD			unknown	6 No similarity
Cluster 9
	Gene No.	Gene Name	Sig	Reg	Description	Functional classification
	BG10113	gcaD	SigA/SigB		UDP-N-acetylglucosamine pyrophosphorylase	1.1 Cell wall
	BG11717	yqiI			similar to N-acetylmuramoyl-L-alanine amidase	1.1 Cell wall
	BG12692	tuaE	SigA	PhoP	biosynthesis of teichuronic acid	1.1 Cell wall
	BG12693	tuaF	SigA	PhoP	biosynthesis of teichuronic acid	1.1 Cell wall
	BG12694	tuaG	SigA	PhoP	biosynthesis of teichuronic acid	1.1 Cell wall
	BG12695	tuaH	SigA	PhoP	biosynthesis of teichuronic acid	1.1 Cell wall
	BG13453	yngB			unknown; similar to UTP-glucose-1-phosphate uridylyltransferase	1.1 Cell wall
	BG10025	yybF			unknown; similar to antibiotic resistance protein	1.2 Transport/binding proteins and lipoproteins
	BG10042	yyaJ			unknown; similar to transporter	1.2 Transport/binding proteins and lipoproteins
	BG10905	blt	sigA	BltR,Mta	multidrug-efflux transporter	1.2 Transport/binding proteins and lipoproteins
	BG11129	yxdM			unknown; similar to ABC transporter (permease)	1.2 Transport/binding proteins and lipoproteins
	BG11186	yckJ			similar to glutamine ABC transporter (permease)	1.2 Transport/binding proteins and lipoproteins
	BG11187	yckK			similar to glutamine ABC transporter (glutamine-binding protein)	1.2 Transport/binding proteins and lipoproteins
	BG11915	azlC		AzlB	branched-chain amino acid transport	1.2 Transport/binding proteins and lipoproteins
	BG11918	brnQ		AzlB	branched-chain amino acid transporter	1.2 Transport/binding proteins and lipoproteins
	BG12126	yddS			similar to metabolite transport protein	1.2 Transport/binding proteins and lipoproteins
	BG12157	ydfJ	SigA	YdfI	unknown; similar to antibiotic transport-associated protein	1.2 Transport/binding proteins and lipoproteins
	BG12160	ydfM			similar to cation efflux system	1.2 Transport/binding proteins and lipoproteins
	BG12262	xynP	SigA	CcpA/XylR	probable beta-xyloside transporter	1.2 Transport/binding proteins and lipoproteins
	BG12585	ebrA			multidrug resistance protein	1.2 Transport/binding proteins and lipoproteins
	BG12750	ybgF	sigA	YcbA	similar to histidine permease	1.2 Transport/binding proteins and lipoproteins
	BG12752	ybgH	sigA	YcbA	similar to sodium/proton-dependent alanine transporter	1.2 Transport/binding proteins and lipoproteins
	BG12765	yceA			similar to ABC transporter (permease)	1.2 Transport/binding proteins and lipoproteins
	BG13528	yocR			similar to sodium-dependent transporter	1.2 Transport/binding proteins and lipoproteins
	BG13925	yttB			similar to multidrug resistance protein	1.2 Transport/binding proteins and lipoproteins
	BG14089	yvbW			similar to amino acid permease	1.2 Transport/binding proteins and lipoproteins
	BG12161	ydfN	sigAB	YkvE	unknown; similar to NAD(P)H nitroreductase	1.4 Membrane bioenergetics (electron transport chain and ATP synthase)
	BG11223	sipU			signal peptidase I	1.6 Protein secretion
	BG12777	tatAD			putative component of the twin-arginine translocation pathway	1.6 Protein secretion
	BG10492	cotC	sigK	GerE,SpoIIID	spore coat protein (outer)	1.8 Sporulation
	BG10560	sacX	SigA		negative regulatory protein of SacY	2.1.1 Specific pathways
	BG11183	hxlA			3-hexulose-6-phosphate synthase (HPS)	2.1.1 Specific pathways
	BG12193	ydhP	SigA	CcpA/GmuR	unknown; similar to beta-glucosidase	2.1.1 Specific pathways
	BG12430	yveB			similar to levanase	2.1.1 Specific pathways
	BG12562	adhA			NADP-dependent alcohol dehydrogenase	2.1.1 Specific pathways
	BG13553	yogA			similar to alcohol dehydrogenase	2.1.1 Specific pathways
	BG13826	ytbE			similar to plant metabolite dehydrogenase	2.1.1 Specific pathways
	BG11312	ywkA	sigA	YufM	similar to malate dehydrogenase	2.1.3 TCA cycle
	BG10906	bltD			spermine/spermidine acetyltransferase	2.2 Metabolism of amino acids and related molecules
	BG12753	ybgJ	sigA	YcbA	similar to glutaminase	2.2 Metabolism of amino acids and related molecules
	BG10114	prs	SigA/SigB		phosphoribosylpyrophosphate synthetase	2.3 Metabolism of nucleotides and nucleic acids
	BG10520	ribA	SigA		GTP cyclohydrolase II / 3,4-dihydroxy-2-butanone 4-phosphate synthase	2.5 Metabolism of coenzymes and prosthetic groups
	BG11969	ribR	SigA	YjbD/YtlI/YrzC	riboflavin kinase	2.5 Metabolism of coenzymes and prosthetic groups
	BG10358	dnaB			initiation of chromosome replication / membrane attachment protein	3.1 DNA replication
	BG10166	adaA	SigA	AdaA	methylphosphotriester-DNA alkyltransferase / transcriptional activator of the adaAB operon	3.2 DNA restriction/modification and repair
	BG10026	yybE			unknown; similar to transcriptional regulator (LysR family)	3.5.2 Regulation
	BG10363	phoP	SigA/SigB/SigE	CcpA/ResD/PhoP	two-component response regulator involved in phosphate regulation	3.5.2 Regulation
	BG10559	sacY	SigA		transcriptional antiterminator involved in positive regulation of levansucrase and sucrase synthesis	3.5.2 Regulation
	BG11782	yrkP			unknown; similar to two-component response regulator [YrkQ]	3.5.2 Regulation
	BG12056	lrpC	SigA	LrpC	transcriptional regulator	3.5.2 Regulation
	BG12132	ydeE			unknown; similar to transcriptional regulator (AraC/XylS family)	3.5.2 Regulation
	BG12133	ydeF			unknown; similar to transcriptional regulator (GntR family) / aminotransferase (MocR-like)	3.5.2 Regulation
	BG12139	ydeL			unknown; similar to transcriptional regulator (GntR family) / aminotransferase (MocR-like)	3.5.2 Regulation
	BG12151	ydfD			unknown; similar to transcriptional regulator (GntR family) / aminotransferase (MocR-like)	3.5.2 Regulation
	BG12435	lacR			transcriptional repressor of the beta-galactosidase gene	3.5.2 Regulation
	BG12593	glcT			transcriptional antiterminator essential for the expression of the ptsGHI operon	3.5.2 Regulation
	BG12531	ywsC			similar to capsular polyglutamate biosynthesis	4.1 Adaptation to atypical conditions
	BG12532	ywtA			similar to capsular polyglutamate biosynthesis	4.1 Adaptation to atypical conditions
	BG12533	ywtB			similar to capsular polyglutamate biosynthesis	4.1 Adaptation to atypical conditions
	BG12865	yetI			unknown; similar to positive regulator of sigma-B activity	4.1 Adaptation to atypical conditions
	BG12873	yezB			unknown; similar to positive regulator of sigma-B activity	4.1 Adaptation to atypical conditions
	BG12121	yddN			unknown; similar to alkanal monooxygenase	4.2 Detoxification
	BG13312	ykvJ			unknown; similar to aluminum resistance protein	4.2 Detoxification
	BG10174	ycxC			hypothetical protein	5.1 From B. subtilis
	BG11356	yxbF			unknown; similar to unknown proteins	5.1 From B. subtilis
	BG11897	yxjN			unknown; similar to unknown proteins from B. subtilis	5.1 From B. subtilis
	BG12289	yrdR			hypothetical protein	5.1 From B. subtilis
	BG12376	yukC			hypothetical protein	5.1 From B. subtilis
	BG13034	yheB			unknown; similar to unknown proteins	5.1 From B. subtilis
	BG13229	ykcB			unknown; similar to unknown proteins from B. subtilis	5.1 From B. subtilis
	BG10102	yabD			unknown; similar to unknown proteins	5.2 From other organisms
	BG12131	ydeD			unknown; similar to unknown proteins	5.2 From other organisms
	BG12179	ydhB			unknown; similar to unknown proteins	5.2 From other organisms
	BG12312	ysbB			unknown; similar to unknown proteins	5.2 From other organisms
	BG13749	yozB			unknown; similar to unknown proteins	5.2 From other organisms
	BG14088	yvbV			unknown; similar to unknown proteins	5.2 From other organisms
	BG10023	yybH	SigE		unknown	6 No similarity
	BG10601	ywdE			unknown	6 No similarity
	BG11777	yrkK			unknown	6 No similarity
	BG12125	yddR			hypothetical protein	6 No similarity
	BG12127	yddT			unknown	6 No similarity
	BG12300	yrhK			unknown	6 No similarity
	BG12311	ysbA			murein hydrolase regulator LrgA	6 No similarity
	BG12534	ywtC			hypothetical protein	6 No similarity
	BG13452	yngA			hypothetical protein	6 No similarity
	BG13594	yomG			unknown	6 No similarity
	BG13599	yomL			unknown	6 No similarity
Cluster 10
	Gene No.	Gene Name	Sig	Reg	Description	Functional classification
	BG11045	comS	SigA	CodY/ComA/PerR	assembly link between regulatory components of the competence signal transduction pathway	1.1 Cell wall
	BG10771	oppA		Hpr/TnrA	oligopeptide ABC transporter (binding protein) (initiation of sporulation, competence development)	1.2 Transport/binding proteins and lipoproteins
	BG10772	oppB		Hpr/TnrA	oligopeptide ABC transporter (permease) (initiation of sporulation, competence development)	1.2 Transport/binding proteins and lipoproteins
	BG10773	oppC		Hpr/TnrA	oligopeptide ABC transporter (permease) (initiation of sporulation, competence development)	1.2 Transport/binding proteins and lipoproteins
	BG11085	appD		Hpr	oligopeptide ABC transporter (ATP-binding protein)	1.2 Transport/binding proteins and lipoproteins
	BG11505	ybxG			unknown; similar to amino acid permease	1.2 Transport/binding proteins and lipoproteins
	BG12189	ydhL			unknown; similar to chloramphenicol resistance protein	1.2 Transport/binding proteins and lipoproteins
	BG12595	gltT			H+/Na+-glutamate symport protein	1.2 Transport/binding proteins and lipoproteins
	BG14028	yusP			unknown; similar to multidrug-efflux transporter	1.2 Transport/binding proteins and lipoproteins
	BG10108	sspF	sigG		small acid-soluble spore protein (alpha/beta-type SASP)	1.8 Sporulation
	BG10753	sinI	SigA	AbrB/Hpr/Spo0A	antagonist of SinR	1.8 Sporulation
	BG11504	csgA	SigG	SpoVT	sporulation-specific SASP protein	1.8 Sporulation
	BG11959	phrC	SigAH	ComA/CodY	phosphatase (RapC) regulator / competence and sporulation stimulating factor (CSF)	1.8 Sporulation
	BG11966	rapC	sigA,sigH	CodY,ComA	response regulator aspartate phosphatase	1.8 Sporulation
	BG10806	xylA	SigA	CcpA/CcpB/XylR	xylose isomerase	2.1.1 Specific pathways
	BG12297	yrhH	SigX/W		unknown; similar to methyltransferase	2.1.1 Specific pathways
	Bsu1488	pycA		YofA	pyruvate carboxylase	2.1.2 (Main glycolytic pathways)
	BG10854	citA	SigA	CcpA/CcpC	citrate synthase I (minor)	2.1.3 TCA cycle
	BG12523	ywrD		TnrA	similar to gamma-glutamyltransferase	2.2 Metabolism of amino acids and related molecules
	BG13872	ytkP			unknown; similar to cysteine synthase	2.2 Metabolism of amino acids and related molecules
	BG10126	yabR	SigE/SigW/SigX	SpoIIID	unknown; similar to polyribonucleotide nucleotidyltransferase	2.3 Metabolism of nucleotides and nucleic acids
	BG10678	lexA		LexA	transcriptional repressor of the SOS regulon	3.5.2 Regulation
	BG10754	sinR	SigA	AbrB/Hpr/Spo0A	transcriptional regulator of post-exponential-phase responses genes	3.5.2 Regulation
	BG11580	yhcB		ComK	unknown; similar to trp repressor binding protein	3.5.2 Regulation
	BG12503	glcR		ComK	transcriptional repressor involved in the expression of the phosphotransferase system	3.5.2 Regulation
	BG10378	degQ	SigA	ComA/DegU	degradative enzyme production	4.1 Adaptation to atypical conditions
	BG11024	cspC			cold-shock protein	4.1 Adaptation to atypical conditions
	BG12299	yrhJ	SigM	YrhI/AbrB	unknown; similar to cytochrome P450 / NADPH-cytochrome P450 reductase	4.2 Detoxification
	BG13563	yojK			unknown; similar to macrolide glycosyltransferase	4.2 Detoxification
	BG10168	srfAA	SigA	CodY/ComA/PerR	surfactin synthetase / competence	4.3 Antibiotic production
	BG10169	srfAB	SigA	CodY/ComA/PerR	surfactin synthetase / competence	4.3 Antibiotic production
	BG11962	ppsE			plipastatin synthetase	4.3 Antibiotic production
	BG11072	yuxN			unknown; similar to unknown proteins from B. subtilis	5.1 From B. subtilis
	BG11669	yqfW			unknown; similar to unknown proteins	5.1 From B. subtilis
	BG12295	yrhF			unknown; similar to unknown proteins	5.1 From B. subtilis
	BG12500	ywpF			unknown; similar to unknown proteins	5.1 From B. subtilis
	BG13037	yheE			unknown; similar to unknown proteins	5.1 From B. subtilis
	BG13099	yisL			unknown; similar to unknown proteins	5.1 From B. subtilis
	BG13296	ykuL	SigA	Spo0A/CcpA/CcpC	unknown; similar to unknown proteins	5.1 From B. subtilis
	BG13316	ykvN			unknown; similar to unknown proteins from B. subtilis	5.1 From B. subtilis
	BG13345	ylaH			unknown; similar to unknown proteins	5.1 From B. subtilis
	BG13510	yobS			hypothetical protein	5.1 From B. subtilis
	BG13764	ypzA	sigG		hypothetical protein	5.1 From B. subtilis
	BG13798	yrrS	SigE/SigF		unknown; similar to unknown proteins	5.1 From B. subtilis
	BG13936	ytzB			unknown; similar to unknown proteins	5.1 From B. subtilis
	BG14079	yvbF			hypothetical protein	5.1 From B. subtilis
	BG14187	yizA			unknown; similar to unknown proteins	5.1 From B. subtilis
	BG10037	yyaO			unknown; similar to unknown proteins	5.2 From other organisms
	BG11813	ykqC			unknown; similar to unknown proteins	5.2 From other organisms
	BG12062	ydaO			unknown; similar to unknown proteins	5.2 From other organisms
	BG12150	ydfC			unknown; similar to unknown proteins	5.2 From other organisms
	BG13289	ykuE			unknown; similar to unknown proteins	5.2 From other organisms
	BG13372	ylmC			unknown; similar to unknown proteins	5.2 From other organisms
	BG13511	yobT			unknown; similar to unknown proteins	5.2 From other organisms
	BG13478	yoaG	sigW		hypothetical protein	5.2 From other organisms
	BG11506	ybxH	SigG	SpoVT	unknown	6 No similarity
	BG11581	yhcC		ComK	unknown	6 No similarity
	BG11690	yqgW			unknown	6 No similarity
	BG12048	ycnL			unknown	6 No similarity
	BG12210	yeaA	sigW		hypothetical protein	6 No similarity
	BG12805	ydjO			unknown	6 No similarity
	BG12812	yebC			unknown	6 No similarity
	BG13017	yhdK	SigA/SigM		unknown	6 No similarity
	BG13030	yhdX			unknown	6 No similarity
	BG13251	ykoF			hypothetical protein	6 No similarity
	BG13582	yolC		LexA	unknown	6 No similarity
	BG13760	yozM		LexA	unknown	6 No similarity
	BG13816	yrzF			unknown	6 No similarity
	BG13817	yrzG			unknown	6 No similarity
	BG13861	ythQ	SigW		unknown	6 No similarity
