# Supplementary material for: Time-Resolved Transcriptome Analysis of Bacillus subtilis Responding to Valine, Glutamate, and Glutamine
Source: PLoS One. 2009 Sep 18;4(9):e7073. doi: 10.1371/journal.pone.0007073 (PMC2743287; doi:10.1371/journal.pone.0007073)
Supplement: Table S2 — Rapidly AA-responsive Genes (at 5 min). All rapidly AA-responsive genes and change folds were listed by the induction, repression, and functional classifications (Subtilist Database). (0.07 MB XLS) [file pone.0007073.s007.xls]

## Sheet: Table S2
Table S2 The rapidly AA-responsive genes
Gene Name	Change folds	Description
Rapidly valine-induced genes (at 5 min)
1.1 Cell wall
mreC	4.21	cell-shape determining protein
dacA	4.6	D-alanyl-D-alanine carboxypeptidase
wapA	3.6	cell wall-associated protein precursor
ponA	3.06	penicillin-binding proteins 1A and 1B
murE	3.55	UDP-N-acetylmuramoylalanyl-D-glutamate--2,6-diaminopimelate ligase
dltC	4.08	D-alanine--poly(phosphoribitol) ligase subunit 2
1.2 Transport/binding proteins and lipoproteins
gntP	3.54	gluconate permease
rbsD	3.99	ribose ABC transporter (membrane protein)
rbsB	3.16	ribose ABC transporter (ribose-binding protein)
nupC	4.38	pyrimidine-nucleoside transport protein
yxeM	3.56	similar to amino acid ABC transporter
ybaE	3.03	similar to ABC transporter
ycnJ	3.3	similar to copper export protein
ptsG	6.49	phosphotransferase system (PTS) glucose-specific enzyme
bglP	3.75	phosphotransferase system (PTS) beta-glucoside-specific enzyme
ybxA	3.35	similar to ABC transporter
pbuX	4.05	xanthine permease
licC	3.27	phosphotransferase system (PTS) lichenan-specific enzyme
licA	4.52	phosphotransferase system (PTS) lichenan-specific enzyme
pstS	6.57	phosphate ABC transporter (binding protein)
pstC	5.05	phosphate ABC transporter (permease)
pstA	4.64	phosphate ABC transporter (permease)
pstBA	5.11	phosphate ABC transporter (ATP-binding protein)
pstBB	3.07	phosphate ABC transporter (ATP-binding protein)
cydC	3.92	ABC membrane transporter (ATP-binding protein);
ybdA	3.8	similar to ABC transporter
ybdB	3.49	similar to ABC transporter
yfnI	3.37	similar to anion-binding protein
yhaQ	4.34	similar to ABC transporter
ykbA	4.77	similar to amino acid permease
ythP	3.05	similar to ABC transporter
yurN	3.62	similar to sugar permea
yurO	4.9	similar to multiple sugar-binding protein
yusC	4.14	similar to ABC transporter
1.3 Sensors (signal transduction)
yhjL	6.71	similar to sensory transduction pleiotropic regulatory protein
1.4 Membrane bioenergetics (electron transport chain and ATP synthase)
atpE	3	F0F1 ATP synthase subunit C
atpF	4.12	ATP synthase (subunit B)
atpH	3.05	F0F1 ATP synthase subunit delta
atpA	3.22	F0F1 ATP synthase subunit alpha
qoxA	4.47	cytochrome aa3 quinol oxidase (subunit II)
qoxC	4.4	cytochrome aa3 quinol oxidase (subunit III)
cydA	3.17	cytochrome bd ubiquinol oxidase (subunit I)
cydB	3.15	cytochrome bd ubiquinol oxidase (subunit II)
2.1.1 Specific pathways
ptsH	4.73	histidine-containing phosphocarrier protein of the PTS
gntK	3.41	gluconate kinase
xylA	4.2	xylose isomerase
xylB	4.13	xylulose kinase
pel	3.58	pectate lyase
bglH	3.95	beta-glucosidase
dxr	3.26	1-deoxy-D-xylulose 5-phosphate reductoisomerase
yoaC	4.2	similar to xylulokinase (S-Box)
yoaD	3.65	similar to phosphoglycerate dehydrogenase (S-Box)
2.1.2 Main glycolytic pathways
pdhB	5.51	pyruvate dehydrogenase (E1 beta subunit)
pdhA	5.68	pyruvate dehydrogenase (E1 alpha subunit)
2.2 Metabolism of amino acids and related molecules
aspB	3.16	aspartate aminotransferase
cysH	3.29	phosphoadenosine phosphosulfate
yrhA	4.09	similar to cysteine synthase
yrhB	3.41	cystathionine beta-lyase
argG	3.04	argininosuccinate synthase
yurP	3.97	similar to glutamine-fructose-6-phosphate transaminase
2.3 Metabolism of nucleotides and nucleic acids
purA	3.11	adenylosuccinate synthetase
purE	4.15	phosphoribosylaminoimidazole carboxylase catalytic subunit
purK	6.67	phosphoribosylaminoimidazole carboxylase II
purB	6.83	adenylosuccinate lyase
purC	8.78	phosphoribosylaminoimidazole-succinocarboxamide synthase
purQ	5.94	phosphoribosylformylglycinamidine synthase subunit I
purM	6.04	phosphoribosylaminoimidazole synthetase
purN	3.62	phosphoribosylglycinamide formyltransferase
yqiB	3.1	exodeoxyribonuclease VII large subunit
yqiC	3.24	similar to exodeoxyribonuclease VII
guaA	3.16	bifunctional GMP synthase/glutamine amidotransferase protein
purS	5.48	phosphoribosylformylglycinamidine synthase subunit PurS
purH	5.59	phosphoribosylaminoimidazolecarboxamide formyltransferase
mtn	3.52	5'-methylthioadenosine/S-adenosylhomocysteine nucleosidase
pyrH	3.79	uridylate kinase
2.4 Metabolism of lipids
bkdB	4.7	branched-chain alpha-keto acid dehydrogenase subunit E2
bkdAB	3.82	branched-chain alpha-keto acid dehydrogenase E1 subunit (b)
bkdAA	3.41	branched-chain alpha-keto acid dehydrogenase E1 subunit (a)
lpdV	3.75	dihydrolipoamide dehydrogenase
accD	3.32	acetyl-CoA carboxylase subunit beta
2.5 Metabolism of coenzymes and prosthetic groups
bioD	3.58	dithiobiotin synthetase
bioI	3.02	cytochrome P450 enzyme
bioW	3.83	6-carboxyhexanoate--CoA ligase
hepT	3.11	heptaprenyl diphosphate synthase component II
ybcP	5.83	similar to coenzyme PQQ synthesis protein
3.3 DNA recombination
recU	3.26	Holliday junction-specific endonuclease
3.5.2 Transcription regulation
ycnK	3.32	similar to transcriptional regulator (DeoR family)
yhgD	4.77	similar to transcriptional regulator (TetR/AcrR family)
birA	3.28	transcriptional regulator and biotin acetyl-CoA-carboxylase synthetase
3.7 protein synthesis
rpsF	3.51	small subunit ribosomal protein S6
rplA	6.02	50S ribosomal protein L1
rplL	4.68	50S ribosomal protein L7/L12
rplJ	6.84	50S ribosomal protein L10
rplK	3.41	50S ribosomal protein L11
rpsE	3.29	30S ribosomal protein S5
rplO	3.28	50S ribosomal protein L15
rpmJ	4.48	50S ribosomal protein L36
rpsB	3.5	30S ribosomal protein S2
rpsO	3.8	30S ribosomal protein S15
thrS	4.21	threonyl-tRNA synthetase
thrZ	3.01	threonyl-tRNA synthetase
tsf	3.19	elongation factor Ts
frr	4.84	ribosome recycling factor
3.8 and 3.9 protein modification and folding
prmA	5.34	ribosomal protein L11 methyltransferase
dnaK	3.63	class I heat-shock protein (molecular chaperone)
4.1 Adaptation to atypical conditions
grpE	3.82	heat-shock protein
ywqD	3.02	similar to capsular polysaccharide biosynthesis
clpE	3.22	ATP-dependent Clp protease-like (class III stress gene)
4.2 Detoxification
yaaN	3.56	similar to toxic cation resistance
4.6 Miscellaneous and unassigned function
yxiD	5.46	hypothetical protein
ypmA	4.86	hypothetical protein
ypmB	4.08	hypothetical protein
ybaF	3.67	hypothetical protein
yuaB	3.52	hypothetical protein
ykyA	3.34	hypothetical protein
ydjH	3.39	hypothetical protein
yknX	4.06	hypothetical protein
ymfM	3.32	hypothetical protein
yvaX	4.72	hypothetical protein
ybxB	6.15	hypothetical protein
ylnE	3.16	hypothetical protein
yukA	3.13	hypothetical protein
ybdE	4	hypothetical protein
yhjK	3.89	hypothetical protein
yusA	5.93	hypothetical protein
yusB	5.68	hypothetical protein
yqxJ	3.44	hypothetical protein
yxiF	3.37	hypothetical protein
yvcA	4.51	hypothetical protein
yvcB	3.61	hypothetical protein
ykaA	3.46	hypothetical protein
yrrT	7.51	hypothetical protein
ybcS	7.47	hypothetical protein
ybcT	6.42	hypothetical protein
ybdD	3.68	hypothetical protein
yeeB	3.17	hypothetical protein
yfmQ	4.95	hypothetical protein
yjlC	4.38	hypothetical protein
ykuJ	3.39	hypothetical protein
yobI	3.36	hypothetical protein
yonS	3.25	hypothetical protein
yrzI	3.81	hypothetical protein
ytzD	4.07	hypothetical protein
yvzA	3.34	hypothetical protein
yxzC	3.34	hypothetical protein
Rapidly glutamate-induced genes (at 5 min)
1.1 Cell wall
mreBH	3.19	cell-shape determining protein;
ggaB	3.58	membrane-bound protein
yqiI	5.38	similar to N-acetylmuramoyl-L-alanine amidase
yvcE	3.13	similar to cell wall-binding protein
ypjH	3.46	similar to lipopolysaccharide biosynthesis-related protein
yocH	6.4	similar to cell wall-binding protein
1.10 Transformation/competence
comX	3.2	competence pheromone precursor (pheromone peptide)
1.2 Transport/binding proteins and lipoproteins
pyrP	5.25	uracil permease
slp	5.7	small peptidoglycan-associated lipoprotein
yqiH	5.11	similar to lipoprotein
pbuX	8.57	xanthine permease
czcD	4.26	cation-efflux system membrane protein
pbuG	4.25	hypoxanthine/guanine permease
yhaQ	3.37	similar to ABC transporter
ykbA	3.71	similar to amino acid permease
1.3 Sensors (signal transduction)
yhjL	3.26	similar to sensory transduction pleiotropic regulatory protein
1.4 Membrane bioenergetics (electron transport chain and ATP synthase)
ctaO	3.19	heme O synthase activity
1.5 Mobility and chemotaxis
ytxE	3.47	flagellar motor protein MotS
1.6 Protein secretion
yacD	3.48	similar to protein secretion PrsA homolog
1.8 Sporulation
rapF	3.12	response regulator aspartate phosphatase
2.1.1 Specific pathways
pel	3.54	pectate lyase
ywfD	3.51	similar to glucose 1-dehydrogenase
phy	3.64	phytase
mgsA	3.65	methylglyoxal synthase
ylxY	3.1	similar to deacetylase
2.1.2 Main glycolytic pathways
gapB	4.23	glyceraldehyde-3-phosphate dehydrogenase
2.2 Metabolism of amino acids and related molecules
argC	5.72	N-acetyl-gamma-glutamyl-phosphate reductase
dapB	3.2	dihydrodipicolinate reductase
bcsA	6.53	naringenin-chalcone synthase
2.3 Metabolism of nucleotides and nucleic acids
purA	4.54	adenylosuccinate synthetase
purE	16.84	phosphoribosylaminoimidazole carboxylase catalytic subunit
purK	25.55	phosphoribosylaminoimidazole carboxylase II
purB	14.77	adenylosuccinate lyase
purC	18.83	phosphoribosylaminoimidazole-succinocarboxamide synthase
purS	14.09	phosphoribosylformylglycinamidine synthase subunit PurS
purL	4.29	phosphoribosylformylglycinamidine synthase II
purQ	13.18	phosphoribosylformylglycinamidine synthase subunit I
pyrB	7.64	aspartate carbamoyltransferase catalytic subunit
pyrAA	5.61	carbamoyl phosphate synthase small subunit
xpt	30.5	xanthine phosphoribosyltransferase
ymaA	7.23	ribonucleotide reductase stimulatory protein
yncB	5.47	similar to micrococcal nuclease
guaC	11.15	guanosine 5'-monophosphate oxidoreductase
2.5 Metabolism of coenzymes and prosthetic groups
nifS	4.11	cysteine desulfurase
2.6 Metabolism of phosphate
phoD	4.59	Phosphodiesterase/alkaline phosphatase D
3.2 DNA restriction/modification and repair
dinG	3.38	bifunctional ATP-dependent DNA helicase/DNA polymerase III
3.4 DNA packaging and segregation
ytpS	3.27	similar to DNA translocase
3.5 RNA synthesis
sigI	3.07	putative RNA polymerase sigma factor SigI
pyrR	5.14	pyrimidine regulatory protein PyrR
3.9 Protein folding
bdbA	3.61	thiol-disulfide oxidoreductase
4.1 Adaptation to atypical conditions
ywqD	3.2	similar to capsular polysaccharide biosynthesis
ywsC	11.86	similar to capsular polyglutamate biosynthesis
ywtA	8.17	similar to capsular polyglutamate biosynthesis
ywtB	3.2	similar to capsular polyglutamate biosynthesis
4.3 Antibiotic production
pksI	3.38	polyketide biosynthesis enoyl-CoA hydratase
4.4 Phage-related functions
ydcM	3.87	similar to immunity region protein in prophage
ymaC	10.03	similar to phage-related protein
4.6 Miscellaneous and unassigned function
ypmB	3.13	hypothetical protein
ywmB	4.04	hypothetical protein
ypjD	4.11	hypothetical protein
ywzB	5.61	hypothetical protein
ypbQ	6.85	hypothetical protein
ysbB	5.37	antiholin-like protein LrgB
ywdF	3.83	hypothetical protein
ypjG	3.85	hypothetical protein
ykrP	13.43	hypothetical protein
ylbK	3.07	hypothetical protein
ymaD	4.61	hypothetical protein
yqxJ	3.08	hypothetical protein
ywbE	3.92	hypothetical protein
ydjM	10.21	hypothetical protein
ysbA	12.39	murein hydrolase regulator LrgA
ydjN	7.03	hypothetical protein
yvzD	3.14	hypothetical protein
ybcS	3.23	hypothetical protein
Rapidly glutamine-induced genes (at 5 min)
1.2 Transport/binding proteins and lipoproteins
gamP	3.09	phosphotransferase system (PTS) glucosamine-specific enzyme
ydhO	3.69	similar to cellobiose phosphotransferase system enzyme
sunT	3.19	sublancin 168 lantibiotic transporter
ybgH	24.7	similar to sodium/proton-dependent alanine transporter
yoaB	4.58	similar to alpha-ketoglutarate permease (S-box)
yvbW	4.72	similar to amino acid permease
pbuG	3.61	hypoxanthine/guanine permease
ykbA	3.35	similar to amino acid permease
yusC	3.61	similar to ABC transporter (S-box)
1.4 Membrane bioenergetics (electron transport chain and ATP synthase)
narG	3.2	nitrate reductase (alpha subunit)
narH	3.57	nitrate reductase (beta subunit)
narJ	3.12	nitrate reductase (protein J)
narI	3.54	nitrate reductase (gamma subunit)
qoxA	3.2	cytochrome aa3 quinol oxidase (subunit II)
1.6 Protein secretion
yacD	2.98	similar to protein secretion PrsA homolog
sipW	4.7	type I signal peptidase
1.8 Sporulation
tasA	3.31	translocation-dependent antimicrobial spore component
2.1.1 Specific pathways
gamA	3.93	glucosamine-6-phosphate isomerase
yoaC	8.02	similar to xylulokinase(S-box)
yoaD	5.72	similar to phosphoglycerate dehydrogenase(S-box)
2.2 Metabolism of amino acids and related molecules
argC	3.09	N-acetyl-gamma-glutamyl-phosphate reductase
ilvB	3.08	acetolactate synthase catalytic subunit
ybgJ	6.31	similar to glutaminase
argG	3.13	argininosuccinate synthase
2.3 Metabolism of nucleotides and nucleic acids
purE	9.03	phosphoribosylaminoimidazole carboxylase catalytic subunit
purK	11.65	phosphoribosylaminoimidazole carboxylase II
purB	7.68	adenylosuccinate lyase
purC	7.98	phosphoribosylaminoimidazole-succinocarboxamide synthase
purS	6.97	phosphoribosylformylglycinamidine synthase subunit PurS
purQ	6.21	phosphoribosylformylglycinamidine synthase subunit I
xpt	15.08	xanthine phosphoribosyltransferase
pbuX	5.18	xanthine permease
guaC	4.66	guanosine 5'-monophosphate oxidoreductase
4.1 Adaptation to atypical conditions
ywsC	11.43	similar to capsular polyglutamate biosynthesis
ywtA	7.4	similar to capsular polyglutamate biosynthesis
ywtB	4.77	similar to capsular polyglutamate biosynthesis
4.3 Antibiotic production
sboA	12.02	subtilosin A
sboX	6.77	bacteriocin-like product
4.6 Miscellaneous and unassigned function
yrdR	3.35	hypothetical protein
ywmF	3.1	hypothetical protein
yotL	3.09	hypothetical protein
ytnM	3.01	hypothetical protein
yusB	4.42	hypothetical protein
yqbG	3.57	hypothetical protein
yydG	3.92	hypothetical protein
ywtC	3.39	hypothetical protein
yhaJ	3.29	hypothetical protein
yjdB	5.76	hypothetical protein
yokJ	4.09	hypothetical protein
yoqM	4.08	hypothetical protein
Rapidly valine-repressed genes (at 5 min)
1.1 Cell wall
ggaA	3.12	membrane-bound protein
1.2 Transport/binding proteins and lipoproteins
dppB	3.83	dipeptide ABC transporter (permease);
dppC	3.73	dipeptide ABC transporter (permease)
dppD	4.17	dipeptide ABC transporter (ATP-binding protein)
dppE	3.75	dipeptide ABC transporter (dipeptide-binding protein);
opuCA	8.97	glycine betaine/carnitine/choline ABC transporter (ATP-binding
opuCB	8.63	glycine betaine/carnitine/choline ABC transporter (membrane protein)
opuCC	6.63	glycine betaine/carnitine/choline ABC transporter
opuCD	6.99	glycine betaine/carnitine/choline ABC transporter
ykfD	3.88	similar to oligopeptide ABC transporter (permease)
1.8 Sporulation
spoVC	3.75	peptidyl-tRNA hydrolase
cotA	3.4	spore coat protein (outer)
usd	3.2	required for translation of spoIIID
2.1.1 Specific pathways
ykfC	4.05	similar to polysugar degrading enzyme
2.1.2 Main glycolytic pathways
pgm	3.05	phosphoglyceromutase
2.2 Metabolism of amino acids and related molecules
aroF	3.63	chorismate synthase
aroB	3.89	3-dehydroquinate synthase
aroH	5.31	chorismate mutase (isozymes 1 and 2)
trpE	12.37	anthranilate synthase component I
trpD	30.57	anthranilate phosphoribosyltransferase
trpF	22.1	N-(5'-phosphoribosyl)anthranilate isomerase
trpB	23.73	tryptophan synthase subunit beta
trpA	25.86	tryptophan synthase subunit alpha
tyrA	4.03	prephenate dehydrogenase
aroE	5	3-phosphoshikimate 1-carboxyvinyltransferase
aroA	5.52	bifunctional 3-deoxy-7-phosphoheptulonate synthase
ilvB	4.37	acetolactate synthase catalytic subunit
ilvH	4.46	acetolactate synthase 3 regulatory subunit
ilvC	4.61	ketol-acid reductoisomerase
ilvA	3.27	threonine dehydratase
leuB	4.05	3-isopropylmalate dehydrogenase
trpC	31.84	indole-3-glycerol-phosphate synthase
ilvD	3.82	dihydroxy-acid dehydratase
leuA	3.02	2-isopropylmalate synthase
leuC	5.31	isopropylmalate isomerase large subunit
leuD	5.49	3-isopropylmalate dehydratase (small subunit)
ureA	3.15	urease subunit gamma
ureB	3.84	urease (beta subunit)
gltB	3.09	glutamate synthase subunit beta
yhaA	3.34	similar to aminoacylase
dat	3.5	D-alanine aminotransferase
goxB	4.39	glycine oxidase
yusX	3.3	similar to oligoendopeptidase
2.5 Metabolism of coenzymes and prosthetic groups
nadE	3.42	NAD synthetase
thiS	4.43	hydroxyethylthiazole phosphate biosynthesis (thiamine biosynthesis)
thiG	4.39	thiazole synthase
thiF	3.25	thiamine/molybdopterin biosynthesis ThiF/MoeB-like protein
yjbV	3.65	phosphomethylpyrimidine kinase
3.5 RNA synthesis
sigB	5.14	RNA polymerase sigma factor SigB
yvyD	4.1	similar to sigma-54 modulating factor
tenA	4.43	transcriptional regulator
tenI	4.57	transcriptional regulator TenI
yplP	4.25	similar to transcriptional regulator (sigma-L-dependent)
3.8 Protein modification
amhX	3.41	amidohydrolase
yusY	3.23	similar to oligoendopeptidase F
4.1 Adaptation to atypical conditions
ctc	3.02	50S ribosomal protein L25/general stress protein C
mrgA	19.54	metalloregulation DNA-binding stress protein
4.2 Detoxification
bmrU	3.77	multidrug resistance protein
katA	4.39	vegetative catalase 1
ahpC	4.75	alkyl hydroperoxide reductase
4.6 Miscellaneous and unassigned function
veg	5.36	hypothetical protein
yplQ	3.93	similar to hemolysin III homolog
yhcN	3.01	hypothetical protein
ypmP	3.15	hypothetical protein
yxbC	3.28	hypothetical protein
yuiA	4.17	hypothetical protein
yuiB	5.45	hypothetical protein
ybfB	6.51	hypothetical protein
ybfA	3.5	hypothetical protein
yccF	3.42	hypothetical protein
Rapidly glutamate-repressed genes (at 5 min)
1.2 Transport/binding proteins and lipoproteins
oppB	3.11	oligopeptide ABC transporter (permease)
nrgA	3.04	ammonium transporter
csbC	5.51	sugar transporter
yhcA	3.65	similar to multidrug resistance protein
lctP	5.09	L-lactate permease
yclF	3.97	similar to di-tripeptide ABC transporter
ydgH	9.42	similar to transporter
ydhL	5.38	similar to chloramphenicol resistance protein
opuBA	4.21	choline ABC transporter (ATP-binding protein)
opuBC	3.58	choline ABC transporter (choline-binding protein)
opuCA	3	glycine betaine/carnitine/choline ABC transporter (ATP-binding
yflA	4.24	similar to amino acid carrier protein
ythP	3.18	similar to ABC transporter
1.4 Membrane bioenergetics (electron transport chain and ATP synthase)
ywjF(fadF)	16.15	similar to iron-sulphur-binding reductase
cydA	3.81	cytochrome bd ubiquinol oxidase (subunit I)
cydB	4.08	cytochrome bd ubiquinol oxidase (subunit II)
etfA	15.24	electron transfer flavoprotein (alpha subunit);
etfB	14.4	electron transfer flavoprotein (beta subunit)
ldh	5.2	L-lactate dehydrogenase [EC:1.1.1.27]
1.7 Cell division; 1.8 Sporulation; 1.9 Germination
yfhK	3.28	similar to cell-division inhibitor
spo0M	3.48	sporulation-control gene
yfkT	3.35	similar to spore germination protein, an amino acid transporter
2.1.1 Specific pathways
ykuF	4.7	short chain dehydrogenase
2.4 Metabolism of lipids
acdA	8.75	acyl-CoA dehydrogenase
lcfA	3.2	long chain acyl-CoA synthetase
ysiB	15.51	enoyl-CoA hydratase
fabHB	3.51	3-oxoacyl-(acyl carrier protein) synthase III
yhfL	3.2	acyl-CoA synthetase
des	13.87	fatty acid desaturase
yusJ	7.3	similar to butyryl-CoA dehydrogenase
yusK	8.51	acetyl-CoA acetyltransferase
yusL	11.84	similar to 3-hydroxyacyl-CoA dehydrogenase
3.5.2 Transcription regulation
yhcB	3.33	similar to trp repressor binding protein
yplP	5.18	similar to transcriptional regulator (sigma-L-dependent)
ysiA	15.26	similar to transcriptional regulator (TetR/AcrR family)
ydgG	12.75	similar to transcriptional regulator (MarR family)
nhaX	3.46	putative regulatory gene for NhaC
yhgD	9.37	similar to transcriptional regulator (TetR/AcrR family)
4.2 Detoxification
bmrU	3.65	multidrug resistance protein
yhgE	23.48	similar to phage infection protein
ydjP	3.04	similar to chloroperoxydase
yndN	3.23	fosfomycin resistance protein FosB
ykzA	2.99	similar to organic hydroperoxide resistance protein
4.6 Miscellaneous and unassigned function
yplQ	5.38	similar to hemolysin III homolog
ywcE	3.48	hypothetical protein
yuxN	3.26	hypothetical protein
ycbP	3.08	hypothetical protein
yjgD	3.11	hypothetical protein
ykzI	3.36	hypothetical protein
ywzA	4.37	hypothetical protein
yqgZ	3.06	hypothetical protein
ydaB	3.95	hypothetical protein
ydaC	4.56	hypothetical protein
yosM	3.33	hypothetical protein
yoxC	3.25	hypothetical protein
ydaE	3.37	hypothetical protein
csbD	3.02	sigma-B-controlled gene
ywrE	4.76	hypothetical protein
ywsA	4.63	hypothetical protein
yxjJ	3.68	hypothetical protein
yccF	4.38	hypothetical protein
yjcE	3.59	hypothetical protein
yoeB	4.41	hypothetical protein
yuaF	4.48	hypothetical protein
yflT	3.55	hypothetical protein
Rapidly glutamine-repressed genes (at 5 min)
1.2 Transport/binding proteins and lipoproteins
yvfS	5.4	similar to ABC transporter transmembrane subunit
nrgA	29.65	ammonium transporter
nasA	6.51	nitrate transporter
ybbF	4.14	similar to sucrose phosphotransferase enzyme II
yvfR	7	similar to ABC transporter
ycsG	4.16	similar to branched chain amino acids transporter; expression activated by TnrA and repressed by KipR
ssuB	3.24	aliphatic sulfonate ABC transporter (binding protein);
opuBA	7.66	choline ABC transporter (ATP-binding protein)
opuBB	5	choline ABC transporter (membrane protein)
opuBC	4	choline ABC transporter (choline-binding protein)
opuCA	11.24	glycine betaine/carnitine/choline ABC transporter
opuCB	7.11	glycine betaine/carnitine/choline ABC transporter
opuCC	5.65	glycine betaine/carnitine/choline ABC transporter
opuCD	5.28	glycine betaine/carnitine/choline ABC transporter
ytrB	3.1	similar to ABC transporter (acetoin utilization)
pucJ	4.24	uric acid permease
1.8 Sporulation
kipI	3.45	inhibition of the autophosphorylation reaction of KinA
kipA	3.42	antagonist of KipI
2.1.1 Specific pathways
ytrC	3.47	probable role in acetoin utilization
2.2 Metabolism of amino acids and related molecules
trpE	7.18	anthranilate synthase component I
trpD	3.7	anthranilate phosphoribosyltransferase
glnA	4.58	glutamine synthetase
nrgB	9.4	nitrogen-regulated PII-like protein
nasB	9.1	assimilatory nitrate reductase (electron transfer subunit)
nasC	5.91	assimilatory nitrate reductase (catalytic subunit)
ywrD	6.99	similar to gamma-glutamyltransferase
yccC	12.33	similar to asparaginase
2.3 Metabolism of nucleotides and nucleic acids
pucC	3.15	xanthine dehydrogenase
pucB	4.15	xanthine dehydrogenase
pucA	5.83	xanthine dehydrogenase
2.4 Metabolism of lipids
yhdO	3.18	similar to 1-acylglycerol-3-phosphate O-acyltransferase
fabHB	5.93	3-oxoacyl-(acyl carrier protein) synthase III
fabI	3.82	enoyl-(acyl carrier protein) reductase
des	55.22	fatty acid desaturase
3.5.2 Transcription regulation
senS	3.53	transcriptional regulator
gltC	3.2	transcriptional regulator (LysR family)
yplP	5.66	similar to transcriptional regulator (sigma-L-dependent)
glnR	4.6	transcriptional regulator
kipR	3.56	transcriptional regulator (IclR family);
tnrA	4.59	transcriptional regulator
ytrA	4.81	negative regulator of the ytrABCDEF operon; acetoin utilization
pucR	7.19	transcriptional regulator
3.9 Protein folding
yvdS	3.24	similar to molecular chaperone
4.1 Adaptation to atypical conditions
cspB	5.1	major cold-shock protein
cspC	3.19	cold-shock protein
4.2 Detoxification
ycsF	6.41	activated by TnrA and repressed by KipR; lactam utilization
4.5 Transposon and IS
yddH	3.21	similar to transposon protein
4.6 Miscellaneous and unassigned function
veg	3.04	hypothetical protein
yplQ	6.12	similar to hemolysin III homolog
yxjC	3.61	hypothetical protein
ycsI	3.55	hypothetical protein
ybbH	4.5	hypothetical protein
ybbI	4.07	hypothetical protein
ylqC	3.02	hypothetical protein
yqaD	3.57	hypothetical protein
yqaF	3.03	hypothetical protein
yqaI	3.13	hypothetical protein
yqdA	3.45	hypothetical protein;
ykzB	16.18	hypothetical protein
ykzH	3.3	hypothetical protein
yomD	3.62	hypothetical protein
yonT	3.32	hypothetical protein
yopV	3.49	hypothetical protein
