# Supplementary material for: Time-Resolved Transcriptome Analysis of Bacillus subtilis Responding to Valine, Glutamate, and Glutamine
Source: PLoS One. 2009 Sep 18;4(9):e7073. doi: 10.1371/journal.pone.0007073 (PMC2743287; doi:10.1371/journal.pone.0007073)
Supplement: Table S3 — T-values of Gene Groups using Subtilist-pathway Model. The expression values of all genes after amino acid treatments (Dataset S1) were performed with Subtilist-pathway Model for T-profiler analysis in-line (http://www.science.uva.nl/boorsma/t-profiler-bacillusnew/). T-value, E-value (>0.05), Mean, and ORFs are listed. (0.03 MB XLS) [file pone.0007073.s008.xls]

## Sheet: Table S3
Table S3 The T-values of gene groups using Subtilist pathway model
Name	T1				T2				T3				T4
	t-value	E-value	Mean	ORFs	t-value	E-value	Mean	ORFs	t-value	E-value	Mean	ORFs	t-value	E-value	Mean	ORFs
Val Pulse-Subtilist
3.7 Protein synthesis	8.29	1.54e-13	0.682	84	7.86	5.4e-12	0.827	87	5.98	3.1e-06	0.512	90
3.7.1 Ribosomal proteins	8.03	1.39e-12	0.903	47	7.55	6.04e-11	1.081	49	5.25	0.000211	0.604	52
2.3 Metabolism of nucleotides and nucleic acids	6.47	1.36e-07	0.548	79	4.41	0.0143	0.472	82
1.1 Cell wall	5.02	0.000718	0.349	112	4.33	0.0205	0.391	112
3 Information pathways	4.58	0.00644	0.13	505	5.96	3.5e-06	0.23	507	6.53	9.13e-08	0.203	509
1.9 Germination	-4.77	0.00256	-0.773	26	-4.39	0.0156	-0.922	26	-5.45	7e-05	-0.984	26
1.8 Sporulation	-5.93	4.21e-06	-0.375	162	-5.36	0.000116	-0.441	161	-9.2	< 1.0e-15	-0.639	162	-5.01	0.000756	-0.318	161
2.2 Metabolism of amino acids and related molecule	-6.76	1.92e-08	-0.389	193
3.6 RNA modification					4.33	0.0205	0.835	28
2.5 Metabolism of coenzymes and prosthetic groups									4.37	0.0171	0.349	98
1 Cell envelope and cellular processes									-4.58	0.00644	-0.145	913	-6.44	1.66e-07	-0.17	916
1.5 Mobility and chemotaxis													-13.36	< 1.0e-15	-1.368	53
4 Other functions					-4.68	0.00398	-0.276	318
5 Similar to unknown proteins													4.7	0.00361	0.069	890
Glu Pulse-Subtilist
2.3 Metabolism of nucleotides and nucleic acids	8.47	< 1.0e-15	0.683	83
1.1 Cell wall	4.54	0.00778	0.33	112	4.14	0.0471	0.348	112	4.82	0.00199	0.447	112
3.7 Protein synthesis					5.52	4.71e-05	0.516	90	5.35	0.000122	0.555	90
3.7.1 Ribosomal proteins					4.67	0.00417	0.582	52
1.5 Mobility and chemotaxis													11.34	< 1.0e-15	1.801	52
6 No similarity													8.48	< 1.0e-15	0.399	584
5.1 From B. subtilis													-4.36	0.0179	-0.163	519
5 Similar to unknown proteins													-5.25	0.000211	-0.139	870
Gln Pulse-Subtilist
2.3 Metabolism of nucleotides and nucleic acids	4.96	0.000979	0.351	84	5.57	3.54e-05	0.683	82
2 Intermediary metabolism	4.54	0.00778	0.116	737
1.8 Sporulation	-5.05	0.000614	-0.211	162	-6.04	2.14e-06	-0.543	162	-9.16	< 1.0e-15	-0.612	163	-16.66	< 1.0e-15	-1.674	162
2.5 Metabolism of coenzymes and prosthetic groups					4.52	0.00855	0.502	98
2.2 Metabolism of amino acids and related molecule					-5.96	3.5e-06	-0.488	194
1.5 Mobility and chemotaxis									5.34	0.000129	0.665	53
4.4 Phage-related functions									-4.32	0.0214	-0.409	84
1 Cell envelope and cellular processes													-5.51	4.98e-05	-0.29	913
1.1 Cell wall													-4.87	0.00155	-0.668	112
1.2 Transport/binding proteins and lipoproteins													5.47	6.25e-05	0.246	395
1.10 Transformation/competence													-6.46	1.45e-07	-1.786	25
2.1 Metabolism of carbohydrates and related molecu													4.49	0.00984	0.254	265
2.1.1 Specific pathways													5.09	0.000497	0.337	222
3.7.1 Ribosomal proteins													-4.82	0.00199	-0.946	52
4 Other functions													4.25	0.0293	0.209	310
