# Supplementary material for: Time-Resolved Transcriptome Analysis of Bacillus subtilis Responding to Valine, Glutamate, and Glutamine
Source: PLoS One. 2009 Sep 18;4(9):e7073. doi: 10.1371/journal.pone.0007073 (PMC2743287; doi:10.1371/journal.pone.0007073)
Supplement: Table S5 — T-values of Gene Groups using KEGG-pathwayModel. The expression values of all genes after amino acid treatments (Dataset S1) were performed with KEGG-pathway model for T-profiler analysis in-line (http://www.science.uva.nl/boorsma/t-profiler-bacillusnew/). T-value, E-value (>0.05), Mean, and ORFs are listed. (0.04 MB XLS) [file pone.0007073.s010.xls]

## Sheet: Table S5
Table S5 The T-values of gene groups using KEGG pathway
Name	T1				T2				T3				T4
	t-value	E-value	Mean	ORFs	t-value	E-value	Mean	ORFs	t-value	E-value	Mean	ORFs	t-value	E-value	Mean	ORFs
Val Pulse-KEGG
Ribosome	7.76	1.17e-11	0.883	46	7.23	6.71e-10	1.034	49	4.82	0.00199	0.559	51
Translation	7.39	2.04e-10	0.533	107	7.5	8.87e-11	0.692	111	5.85	6.83e-06	0.44	113
Oxidative phosphorylation	6.77	1.79e-08	0.892	35
Genetic Information Processing	5.84	7.25e-06	0.205	377	6.11	1.38e-06	0.281	380	6.27	5.01e-07	0.234	379
ATP synthesis	5.06	0.000582	1.467	9
Nucleotide Metabolism	4.95	0.00103	0.397	86
Energy Metabolism	4.95	0.00103	0.361	102
Metabolism	4.51	0.00896	0.103	697
Purine metabolism	4.19	0.038	0.407	60
Germination	-4.96	0.000979	-0.788	27	-4.69	0.00379	-0.965	27	-6.03	2.28e-06	-1.064	27
Cellular Processes	-5.44	7.4e-05	-0.292	228	-4.38	0.0163	-0.307	227	-6.55	7.99e-08	-0.395	227	-8.47	< 1.0e-15	-0.431	228
Sporulation	-5.67	1.98e-05	-0.41	125	-5.14	0.000382	-0.481	125	-8.65	< 1.0e-15	-0.684	126
Cell Growth and Death	-5.91	4.75e-06	-0.358	177	-4.99	0.000838	-0.393	177	-8.58	< 1.0e-15	-0.571	178
Phenylalanine, tyrosine and tryptophan biosynthesi	-10.93	< 1.0e-15	-1.727	26	-6.17	9.49e-07	-1.287	26
Type III secretion system													-5.19	0.000292	-1.374	10
Bacterial chemotaxis													-7.66	2.58e-11	-1.278	22
Flagellar assembly													-10.93	< 1.0e-15	-1.383	36
Bacterial motility proteins													-13.01	< 1.0e-15	-1.361	51
Cell Motility													-13.15	< 1.0e-15	-1.361	52
Glu Pulse-KEGG
Nucleotide Metabolism	6.83	1.18e-08	0.53	92
Purine metabolism	6.06	1.89e-06	0.563	65
Xenobiotics Biodegradation and Metabolism	-4.36	0.0179	-0.402	53
Fatty acid metabolism	-4.85	0.00171	-0.78	20					-4.24	0.0306	-0.978	20
Translation					5.23	0.000235	0.436	113	5.12	0.000424	0.472	113
Ribosome					4.46	0.0113	0.562	51
Thiamine metabolism					-6.98	4.1e-09	-2.293	9	-8.1	7.71e-13	-2.983	9
Genetic Information Processing									4.87	0.00155	0.236	378
Cell Motility									4.68	0.00398	0.648	52	11.72	< 1.0e-15	1.876	51
Bacterial motility proteins									4.55	0.00742	0.636	51	11.48	< 1.0e-15	1.859	50
Flagellar assembly									4.22	0.0334	0.709	36	9.79	< 1.0e-15	1.895	36
Tryptophan metabolism									-4.27	0.0268	-1.013	19
Bacterial chemotaxis													6.49	1.19e-07	1.698	21
Type III secretion system													5.99	2.92e-06	2.407	10
ABC transporters													5.02	0.000718	0.432	195
Cellular Processes													4.59	0.00614	0.371	227
Gln Pulse-KEGG
Metabolism	5.75	1.24e-05	0.144	703
Nucleotide Metabolism	4.4	0.0149	0.3	93	4.37	0.0171	0.512	89
Cellular Processes	-4.15	0.0451	-0.136	230	-4.18	0.0397	-0.319	230	-4.91	0.00126	-0.271	230	-12.96	< 1.0e-15	-1.125	230
Sporulation	-5.08	0.000524	-0.246	126	-6.31	3.88e-07	-0.644	126	-9.25	< 1.0e-15	-0.709	126	-15.29	< 1.0e-15	-1.758	126
Cell Growth and Death	-5.12	0.000424	-0.202	178	-5.61	2.81e-05	-0.482	178	-8.79	< 1.0e-15	-0.56	178	-14.58	< 1.0e-15	-1.418	178
Phenylalanine, tyrosine and tryptophan biosynthesi					-6.3	4.13e-07	-1.434	27
Cell Motility									5.71	1.57e-05	0.717	52
Bacterial motility proteins									5.61	2.81e-05	0.713	51
Flagellar assembly									5.07	0.000552	0.773	36
Membrane Transport													4.88	0.00147	0.228	357
Environmental Information Processing													4.87	0.00155	0.184	464
Ribosome													-4.72	0.00327	-0.937	51
Type II secretion system													-6.87	8.92e-09	-2.026	22
